# Supplementary material for: Opposite Root Growth Phenotypes of hy5 versus hy5 hyh Mutants Correlate with Increased Constitutive Auxin Signaling
Source: PLoS Genet. 2006 Nov 24;2(11):e202. doi: 10.1371/journal.pgen.0020202 (PMC1657057; doi:10.1371/journal.pgen.0020202)
Supplement: Table S1 — The columns indicate the Affymetrix probe identifier, the Arabidopsis gene identifier, the gene description, and the expression ratios as indicated. dbl. indicates hy5 hyh double mutant. (195 KB XLS) [file pgen.0020202.st001.xls]

## Sheet: Sibout et al. Tab.S1
Affymetrix identifier	AGI code	Gene description	hy5 / wt	dbl. / wt	dbl. / hyh	wt+aux / wt	hy5+aux / hy5	dbl.+aux / dbl.
266954_at	At2g34530	hypothetical protein predicted by genefinder	1.87642	5.10303	12.0765	1.72414	1.68437	0.0543103
257403_at	At1g62520	hypothetical protein similar to hypothetical protein GB:CAA22161 GI:3892711 from [Arabidopsis thaliana]	11.1849	18.6324	6.48704	8.43941	0.914195	0.0590764
257919_at	At3g23250	myb-related transcription factor, putative similar to myb-related transcription factor GB:CAA66952 from [Lycopersicon esculentum]	1.06345	3.64951	3.80649	0.324014	2.2965	0.076181
266494_at	At2g07040	putative receptor-like protein kinase	0.961603	2.56413	8.30441	0.159876	0.217754	0.0780077
251382_at	At3g60730	pectinesterase - like protein pectinesterase, sweet orange, PIR:T10494	0.409155	2.76275	7.81154	0.417642	1.73829	0.0832984
255352_at	At4g03860	putative transposon protein similar to athila retroelement	18.1829	12.2229	7.24826	7.09457	1.25643	0.0856414
248667_at	At5g48710	putative protein contains similarity to small ubiquitin-related protein	0.504995	4.81953	7.13469	3.76479	4.47747	0.087971
266381_at	At2g14670	putative sucrose-proton symporter	0.794553	9.24642	4.08191	1.92689	1.99542	0.0958196
264282_at	At1g61840	hypothetical protein similar to hypothetical protein GI:3184279 from [Arabidopsis thaliana]	0.945661	20.1984	4.28779	0.217739	1.33917	0.0988487
261903_at	At1g80740	chromomethylase identical to GB:AAC02660 GI:2865416 from [Arabidopsis thaliana]; supported by cDNA: gi_2766712_gb_AF039364.1_AF039364	0.575952	0.41069	0.427872	0.693586	1.45259	0.108941
264242_at	At1g54640	hypothetical protein predicted by genemark.hmm	5.21101	4.99534	7.47726	4.37261	0.513712	0.12064
254739_at	At4g13880	putative disease resistance protein Hcr2-0B, Lycopersicon esculentum, AF053995	7.13058	5.03862	3.75918	0.27937	0.334969	0.132227
263577_at	At2g17090	putative protein kinase identical to hypothetical protein GB:AAB81672	0.374905	2.69616	3.18369	0.601416	2.31407	0.159235
265564_s_at	At2g05460	hypothetical protein predicted by genscan	0.86438	5.00812	5.19828	2.23187	2.14389	0.165571
256586_at	At3g28770	hypothetical protein	1.57443	2.51101	8.64029	0.756252	1.93102	0.168734
254046_at	At4g26020	hypothetical protein	4.28903	4.3394	5.8455	6.40446	0.987921	0.174171
250415_at	At5g11210	putative protein GLUR3 ligand-gated channel-like protein precursor, Arabidopsis thaliana, EMBL:AF167355	1.80677	4.04724	4.92067	1.89913	0.671085	0.174292
257525_at	At3g04900	hypothetical protein predicted by genscan	4.49118	4.25263	4.05619	2.76306	1.78109	0.198945
260241_at	At1g63710	putative cytochrome P450 similar to cytochrome P450 GB:O23066 [Arabidopsis thaliana];supported by full-length cDNA: Ceres:37538.	1.34983	3.42317	12.8087	0.117025	0.69899	0.203209
255045_at	At4g09690	putative protein hypothetical protein T15B16.6 - Arabidopsis thaliana,PIR2:T01999	0.708493	3.93825	2.49355	0.927599	5.51867	0.210801
247932_at	At5g56920	putative protein similar to unknown protein (pir||C71422);supported by full-length cDNA: Ceres:13954.	0.996416	4.20974	4.34636	0.875764	1.54499	0.22325
262374_s_at	At1g72930	flax rust resistance protein, putative similar to flax rust resistance protein GI:4588066 from [Linum usitatissimum]; supported by full-length cDNA: Ceres: 2795.	1.20958	4.61225	2.83165	2.17749	2.23323	0.230684
248076_at	At5g55750	unknown protein	1.52827	3.39811	6.64179	0.753932	0.616653	0.238606
256839_at	At3g22930	calmodulin, putative similar to calmodulin GB:AAA34015 [Glycine max]; supported by cDNA: gi_16226343_gb_AF428309.1_AF428309	0.925744	2.26768	9.96706	0.728014	2.09727	0.251642
245527_at	At4g15960	putative epoxide hydrolase	3.22098	2.72288	5.73825	1.56391	0.621731	0.253404
256059_at	At1g06990	hypothetical protein contains similarity to early nodule-specific protein GI:3328240 from [Medicago truncatula];supported by full-length cDNA: Ceres:2087.	0.897739	2.84686	12.6906	1.90461	0.701313	0.255339
249431_at	At5g39910	polygalacturonase-like protein polygalacturonase precursor - Lycopersicon esculentum, PIR:S57806	1.10715	2.0989	8.71852	0.256101	1.59309	0.2593
252642_at	At3g44580	putative protein predicted protein, Arabidopsis thaliana	1.54563	4.06378	4.82071	0.738843	0.421927	0.260073
253014_at	At4g37940	MADS-box protein AGL17 -like protein MADS-box protein AGL17 - Arabidopsis thaliana, PID:g862648	0.347999	2.25923	2.53904	0.487352	4.81841	0.265107
265588_at	At2g19970	putative pathogenesis-related protein	0.187328	0.0503621	0.358734	1.55471	1.74015	0.273196
263395_at	At2g20510	putative mitochondrial inner membrane translocating protein	2.57495	6.02903	4.04633	7.67252	2.367	0.275864
253975_at	At4g26600	putative protein proliferating-cell nucleolar antigen P120 -Homo sapiens,PIR2:A48168	0.364796	5.60987	6.97968	2.0921	8.90407	0.281538
265652_x_at	At2g13890	hypothetical protein predicted by genscan and genefinder	8.27731	2.55597	4.77502	1.62346	0.508124	0.286315
246227_at	At4g36510	hypothetical protein	3.12039	3.14305	4.64841	3.02506	0.533539	0.29982
255127_at	At4g08300	nodulin-like protein nodulin gene MtN21 - Medicago truncatula, PID:e1172471	0.751299	0.487388	0.434705	0.330177	0.482828	0.309709
246911_at	At5g25810	transcription factor TINY	0.482083	0.288843	0.23108	0.426122	0.433592	0.309957
261474_at	At1g14540	anionic peroxidase, putative similar to anionic peroxidase GI:170202 from [Nicotiana sylvestris]	0.943268	2.30925	15.6289	0.806585	2.637	0.312525
265587_at	At2g19980	putative pathogenesis-related protein	1.40818	3.8772	4.55092	1.03561	1.67438	0.320825
263625_at	At2g04920	F-box protein family, AtFBX9 contains F-box domain PF:00646	2.46456	2.20079	2.99878	1.79894	1.08302	0.321498
261236_at	At1g32880	importin alpha, putative similar to importin alpha GI:3342556 from [Arabidopsis thaliana]	8.64246	11.4769	3.17908	3.10398	0.317765	0.323691
247911_at	At5g57450	putative protein contains similarity to DNA repair protein; supported by cDNA: gi_15425728_dbj_AB062455.1_AB062455	2.96171	3.02404	4.42161	3.3889	0.247294	0.325536
252585_s_at	At3g45580	putative protein UbcH 7-binding protein - Homo sapiens, EMBL:AF072832	6.4394	12.4973	6.03088	1.24612	0.184632	0.327756
258736_at	At3g05900	unknown protein	0.959563	2.49665	2.37639	1.65252	2.86166	0.332622
252131_at	At3g50930	BCS1 protein-like protein Homo sapiens h-bcs1 (BCS1) mRNA, nuclear gene encoding mitochondrial protein which is involved in the expression of functional mitochondrial ubiquinol-cytochrome c reductase complex probably via the control of expression of Ries	1.86152	8.11549	2.80033	3.23564	2.26634	0.339243
256725_at	At2g34070	hypothetical protein predicted by genefinder and genscan; supported by full-length cDNA: Ceres: 25519.	2.22366	2.30781	2.24534	0.719213	0.710029	0.351681
254197_at	At4g24040	trehalase - like protein trehalase 1 GMTRE1, Glycine max, AF124148	0.829014	0.340739	0.470426	1.01273	0.840025	0.360002
267585_s_at	At2g42090	putative actin	1.27548	3.69096	5.57653	0.999097	1.02688	0.363208
255858_at	At1g67030	zinc finger protein (ZFP6) identical to zinc finger protein GI:790683 from [Arabidopsis thaliana]; supported by cDNA: gi_15215716_gb_AY050387.1_	0.609539	0.12396	0.391331	0.36939	0.339937	0.370957
253794_at	At4g28720	putative protein dimethylaniline monooxygenase (N-oxide-forming), Sus scrofa domestica, PIR1:A33768	1.77506	2.22568	2.3215	0.506007	0.493009	0.375641
255075_at	At4g09110	putative protein RING-H2 zinc finger protein ATL6 - Arabidopsis thaliana,PID:g4928403	2.42554	4.08046	8.54774	2.80147	1.44122	0.380744
250640_at	At5g07150	putative protein protein kinase Xa21 - Oryza sativa, PIR:A57676	3.85427	6.30404	8.84809	3.17394	0.980319	0.382536
266488_at	At2g47670	putative pectinesterase ; supported by full-length cDNA: Ceres: 25729.	2.7363	3.47894	5.13909	0.422795	0.185686	0.385022
262682_at	At1g75900	anter-specific proline-rich -like protein (APG-like) similar to anter-specific proline-rich protein (APG) SP:P40602 [Arabidopsis thaliana (Mouse-ear cress)]; supported by cDNA: gi_15054385_gb_AY028611.1_	1.82521	2.2741	2.30056	0.555801	1.02385	0.387729
266779_at	At2g29100	putative ligand-gated ion channel protein	3.31454	14.4025	7.73111	1.71967	1.34266	0.390027
261727_at	At1g76090	S-adenosyl-methionine-sterol-C-methyltransferase, putative almost identical to S-adenosyl-methionine-sterol-C-methyltransferase GI:2246456 from [Arabidopsis thaliana]; supported by cDNA: gi_2246455_gb_U71400.1_ATU71400	2.48645	2.05504	2.72419	0.592737	0.764994	0.39212
265829_at	At2g14490	unknown protein	0.409654	3.47883	4.46286	0.25066	4.39501	0.393426
264129_at	At1g79170	hypothetical protein predicted by genemark.hmm	0.663551	0.255259	0.250822	1.03589	0.794829	0.393715
266159_at	At2g28030	putative chloroplast nucleoid DNA binding protein	1.36392	2.08903	2.31082	0.228546	0.535146	0.397583
258385_at	At3g15510	putative jasmonic acid regulatory protein similar to jasmonic acid 2 GB:AAF04915 from [Lycopersicon esculentum]; supported by cDNA: gi_12060425_dbj_AB049071.1_AB049071	0.831971	0.201815	0.47589	0.515524	0.64095	0.399909
263444_at	At2g28700	putative MADS-box protein	0.571612	3.05489	4.90574	1.14567	1.48736	0.401708
261899_at	At1g80820	cinnamoyl CoA reductase, putative similar to cinnamoyl CoA reductase GB:AAF43141 GI:7239228 from [Populus tremuloides]; supported by full-length cDNA: Ceres: 32255.	3.21731	2.6897	2.26163	1.27106	1.13309	0.412488
256418_at	At3g06160	hypothetical protein	1.04842	2.79082	2.49109	1.66183	1.37476	0.419479
260050_at	At1g29960	hypothetical protein predicted by genemark.hmm	2.00859	8.42996	5.54914	4.92663	1.42552	0.419769
264636_at	At1g65490	hypothetical protein predicted by genemark.hmm;supported by full-length cDNA: Ceres:2118.	2.09769	2.32909	2.90672	0.647663	0.750833	0.42488
246102_at	At5g32590	putative protein various predicted proteins, Arabidopsis thaliana	1.41394	2.88831	2.40603	3.00816	0.651501	0.433608
257080_at	At3g15240	unknown protein	0.432827	0.201067	0.119378	0.768336	1.0145	0.434552
254598_at	At4g18990	xyloglucan endo-transglycosylase - like protein xyloglucan endo-transglycosylase related protein XTR-4, arabidopsis thaliana, PIR2:S71223	0.958847	2.66138	8.26967	0.423404	0.759616	0.442968
250882_at	At5g04000	putative protein ;supported by full-length cDNA: Ceres:257390.	0.103175	0.240872	0.154009	0.641045	1.19567	0.443413
249620_at	At5g37520	putative protein predicted proteins, Arabidopsis thaliana	1.94442	2.1247	3.2118	0.840575	1.16228	0.446774
254295_at	At4g23080	putative protein predicted protein, Arabidopsis thaliana	1.02883	3.03126	7.1787	0.552418	2.39762	0.450125
257774_at	At3g29250	short-chain alcohol dehydrogenase, putative similar to short-chain alcohol dehydrogenase GB:AAF04194 [Pisum sativum]; contains Pfam profile: PF00106 short chain dehydrogenase	0.906853	0.253299	0.344361	0.731177	0.812242	0.452724
254215_at	At4g23700	putative Na+/H+-exchanging protein Na+/H+-exchanging protein slr1595 - Synechocystis sp., EMBL:D90902	0.850607	2.39361	3.1965	0.8593	1.23226	0.453488
248090_at	At5g55090	putative protein contains similarity to NPK1-related protein kinase	1.23673	3.8001	9.15944	0.797252	1.47284	0.458129
253502_at	At4g31940	Cytochrome P450-like protein cytochrome P450 monooxygenase, Pisum sativum, PATCHX:G894153	0.779525	3.37931	21.4584	1.67722	2.95024	0.467472
265063_at	At1g61500	receptor kinase, putative similar to receptor kinase GI:166692 from [Arabidopsis thaliana]	3.07959	0.401305	0.191046	0.786878	0.37837	0.471228
253541_at	At4g31630	putative protein various predicted proteins, Arabidopsis thaliana	7.11209	7.00332	6.31712	4.12887	1.43703	0.472982
264238_at	At1g54740	hypothetical protein predicted by genscan+	0.56527	0.41632	0.471774	0.838133	0.712905	0.475736
262575_at	At1g15210	putative ABC transporter Similar to gb|Z70524 PDR5-like ABC transporter from Spirodela polyrrhiza and is a member of the PF|00005 ABC transporter family. ESTs gb|N97039 and gb|T43169 come from this gene	1.39499	2.28166	2.11314	0.593705	0.728744	0.480199
256610_at	At3g30845	hypothetical protein predicted by genemark.hmm	1.2047	4.45348	2.21708	2.47633	0.229256	0.482439
249768_at	At5g24100	receptor-like protein kinase	1.70156	2.18334	2.11125	0.426715	0.8165	0.499008
265514_s_at	At2g06130	Mutator-like transposase similar to MURA transposase of maize Mutator transposon	12.787	11.8079	3.33276	9.41368	0.618087	0.505735
252827_at	At4g39950	cytochrome P450 - like protein cytochrome P450, Sinapis alba, AF069494; supported by cDNA: gi_15028134_gb_AY046017.1_	1.65983	2.10893	2.88705	0.731838	0.577071	0.508935
255575_at	At4g01430	predicted protein of unknown function similar to F3D13.3 similar to M. truncatula MtN21, GenBank accession number Y15293	0.736915	0.481833	0.345283	0.592917	1.04175	0.516912
260591_at	At1g53325	predicted protein	0.258471	0.153023	0.148519	0.623298	2.82283	0.519203
246174_s_at	At5g28380	putative protein hypothetical protein T27I15_50 - Arabidopsis thaliana, PIR:T50517	4.85759	4.23564	3.99693	3.23757	0.477498	0.52178
252997_at	At4g38400	putative pollen allergen pollen allergen - Pinus radiata, PID:g2935527; supported by cDNA: gi_14190354_gb_AF378855.1_AF378855	2.12727	2.68534	4.04342	1.24736	1.21982	0.527308
249868_at	At5g23030	senescence-associated protein 5-like protein	1.44558	2.61254	2.28145	0.742456	1.14776	0.527619
246616_at	At5g36260	aspartyl protease-like	2.00611	19.9658	2.26381	2.88648	1.42856	0.528715
252989_at	At4g38420	putative pectinesterase pectinesterase - Lycopersicon esculentum, PID:e312172	1.28672	2.11726	2.0064	0.628059	0.732355	0.532694
267049_at	At2g34210	putative transcription elongation factor	3.63456	6.49321	5.29007	0.472722	1.71701	0.535477
245126_at	At2g47460	putative MYB family transcription factor ; supported by cDNA: gi_3941419_gb_AF062864.1_AF062864	0.338123	0.376392	0.26581	0.965383	2.49447	0.552069
246796_at	At5g26770	putative protein myosin heavy chain, chicken, PIR:S24348;supported by full-length cDNA: Ceres:147806.	1.29401	4.7396	7.16772	6.15116	1.50425	0.552991
266996_at	At2g34490	putative cytochrome P450 ;supported by full-length cDNA: Ceres:158108.	0.589243	0.474314	0.485179	0.587597	0.917282	0.560964
251147_at	At3g63480	kinesin heavy chain - like protein kinesin heavy chain, Syncephalastrum racemosum, SWISSPROT:KINH_SYNRA;supported by full-length cDNA: Ceres:150703.	1.28888	2.36203	2.82445	0.456889	1.29923	0.562601
250948_at	At5g03490	putative protein	2.44843	3.58053	10.9117	2.92409	1.59499	0.567584
260676_at	At1g19450	integral membrane protein, putative similar to GB:U43629 from [Beta vulgaris] (Plant Physiol. 110 110 (2), 511-520 (1996)); supported by cDNA: gi_16648956_gb_AY059848.1_	1.57003	2.25452	2.12023	0.60578	0.593954	0.570422
253687_at	At4g29520	putative protein ;supported by full-length cDNA: Ceres:142647.	1.31433	3.93369	3.34383	1.41841	0.919321	0.571447
262383_at	At1g72940	disease resistance protein, putative similar to disease resistance protein GI:9758876 from [Arabidopsis thaliana]	1.97723	3.08808	2.09484	1.01189	0.625952	0.572432
249673_at	At5g35920	cytochrome P450-like	1.27085	3.01184	4.66974	1.53043	1.76662	0.58074
263909_at	At2g36490	hypothetical protein predicted by genscan	3.52508	12.103	8.85277	6.70746	0.212041	0.581234
256878_at	At3g26460	major latex protein, putative similar to major latex protein type1 GB:CAA63026 [Arabidopsis thaliana];supported by full-length cDNA: Ceres:20325.	0.594942	5.61658	4.19292	0.836242	1.46266	0.587674
261984_at	At1g33760	TINY-like protein similar to TINY GB: CAA64359 GI:1246403 from [Arabidopsis thaliana]	3.07222	16.4905	4.80015	8.86444	2.18083	0.589149
252284_at	At3g49020	putative protein various predicted proteins, Arabidopsis thaliana	1.90685	4.46081	5.13626	2.86373	2.07232	0.590472
252109_at	At3g51540	putative protein mucin 5AC, Homo sapiens, PIR:S53363	0.555684	0.241192	0.280383	1.27685	1.79285	0.598481
261325_at	At1g44780	hypothetical protein predicted by genemark.hmm	1.93398	4.60811	2.73467	2.47364	0.3985	0.598638
249375_at	At5g40730	putative protein predicted proteins, Arabidopsis thaliana;supported by full-length cDNA: Ceres:16724.	1.36415	0.406595	0.495093	0.75961	0.952267	0.600774
256442_at	At3g10930	hypothetical protein predicted by genefinder;supported by full-length cDNA: Ceres:12509.	5.21891	13.2853	16.819	16.8927	2.8839	0.606586
264496_at	At1g27285	putative polyprotein similar to GB:AAC02666	0.752872	0.0579258	0.135373	0.124048	0.0909201	0.606883
255823_at	At2g40470	unknown protein ;supported by full-length cDNA: Ceres:97343.	1.51101	2.61181	4.88322	0.663937	1.03765	0.611133
263841_at	At2g36870	putative xyloglucan endo-transglycosylase ; supported by full-length cDNA: Ceres: 7831.	0.466341	0.452784	0.269321	0.433472	0.75554	0.616274
259185_at	At3g01550	putative phosphate/phosphoenolpyruvate translocator similar to phosphate/phosphoenolpyruvate translocator precursor GB:AAB40648 [Nicotiana tabacum];supported by full-length cDNA: Ceres:118800.	4.04626	3.68438	3.12257	0.709985	0.495567	0.621278
248263_at	At5g53370	pectinesterase ; supported by cDNA: gi_15293286_gb_AY051077.1_	0.466392	0.364972	0.263636	0.690832	1.12245	0.62394
252087_at	At3g52080	putative protein putative Na+/H+-exchanging protein F9D16.170 -Arabidopsis thaliana,PID:e1386949	1.59823	2.1066	3.02002	0.669317	3.49854	0.627125
252363_at	At3g48460	lipase - like protein lipase Arab-1, Arabidopsis thaliana, PIR2:S68410;supported by full-length cDNA: Ceres:13870.	1.31453	2.12591	2.3785	0.716318	0.625157	0.628112
260300_at	At1g80340	gibberellin 3 beta-hydroxylase identical to gibberellin 3 beta-hydroxylase GB:AAC83647 [Arabidopsis thaliana]; supported by cDNA: gi_3982752_gb_AF070937.1_AF070937	0.232301	0.428098	0.30543	1.39182	2.05032	0.639551
255063_at	At4g08970	putative transposon protein similar to maize transposon MuDR-like proteins	1.45221	2.2991	3.05297	0.472827	0.621591	0.63965
253710_at	At4g29230	putative protein hypothetical protein F20O9.190 - Arabidopsis thaliana,PIR2:T04621	4.33574	5.11177	3.98047	1.71171	0.655334	0.651605
263803_at	At2g40440	hypothetical protein predicted by genscan	0.458054	0.191901	0.349861	0.900787	1.25014	0.655863
254976_at	At4g10510	subtilisin-like serine protease contains similarity to subtilase; SP1 GI:9957714 from [Oryza sativa]	0.285541	2.5295	3.68525	0.515555	15.9531	0.664067
265211_at	At2g36640	late embryogenesis abundant protein (AtECP63) ; supported by cDNA: gi_1526423_dbj_D64140.1_D64140	1.71868	5.12453	4.95532	1.02798	2.08669	0.671674
245956_s_at	At5g28540	luminal binding protein ; supported by cDNA: gi_1303694_dbj_D84414.1_ATHBIPA	1.44139	2.47286	2.18023	1.42906	1.0596	0.676499
247681_at	At5g59640	serine/threonine-specific protein kinase - like putative protein serine /threonine kinase, Sorghum bicolor, EMBL:SBRLK1	0.390533	2.36072	3.3758	1.4126	3.57426	0.678088
261772_at	At1g76240	hypothetical protein predicted by genemark.hmm	2.02255	3.13789	2.88825	2.02208	1.64347	0.682031
250176_at	At5g14400	putative protein cytochrome P450 CYP90, Arabidopsis thaliana, PIR:S55379	0.229599	0.270452	0.0824856	0.448372	1.2651	0.684458
261167_at	At1g04980	disulfide isomerase-related protein, putative similar to GB:AAB50217 from [Homo sapiens]	1.39504	2.32252	2.29205	1.10295	0.68045	0.68664
252010_at	At3g52740	hypothetical protein ; supported by cDNA: gi_15450654_gb_AY052695.1_	0.393593	0.3999	0.355293	0.615645	0.671276	0.688056
257361_at	At2g07740	putative Ta11-like non-LTR retroelement protein similar to GB:AAA75253; some members of this protein family have a weak CCHC zinc fingers that is mostly from retroviral gag proteins (nucleocapsid)	3.89514	5.30495	6.3488	0.619688	0.518385	0.704878
253957_at	At4g26320	putative protein ; supported by cDNA: gi_10880502_gb_AF195894.1_AF195894	2.59593	4.33359	3.19383	1.16977	0.984982	0.713037
252502_at	At3g46900	copper transport protein - like protein copper transporter protein Arabidopsis thaliana,PID:g1082054	0.944829	5.22819	2.04692	0.820542	0.993482	0.717814
255403_at	At4g03400	putative GH3-like protein similar to soybean GH3 auxin-inducible protein, GenBank accession number X60033; supported by cDNA: gi_16649142_gb_AY059941.1_	1.60805	3.29383	4.0778	0.855758	2.1314	0.728528
255016_at	At4g10120	sucrose-phosphate synthase - like protein sucrose-phosphate synthase, Zea mays, PIR2:JQ1329	1.97785	2.12393	2.16115	1.11258	0.687955	0.729742
267273_at	At2g02520	putative non-LTR retroelement reverse transcriptase	3.68686	3.71212	2.57221	3.71943	0.729893	0.731121
263213_at	At1g30560	unknown protein Strong similarity to gi|2245113 glycerol-3-phosphate permease homolog from Arabidopsis thaliana BAC gb|Z97343 and a member of the PF|00083 Sugar transporter family	0.767176	0.394614	0.389284	0.660446	1.16709	0.738406
260484_at	At1g68360	putative zinc finger protein similar to zinc finger protein 6 GB:S55886	1.33697	2.0717	4.25705	0.447729	1.56722	0.740643
257288_at	At3g29670	anthocyanin 5-aromatic acyltransferase, putative similar to anthocyanin 5-aromatic acyltransferase GB:BAA74428 [Gentiana triflora]	0.392947	0.26748	0.410775	0.389048	0.677473	0.741285
251658_at	At3g57020	putative protein strictosidine synthase (EC 4.3.3.2) - Rauvolfia mannii (fragment);supported by full-length cDNA: Ceres:98698.	0.202379	0.268105	0.3134	0.973699	1.38813	0.74829
256266_at	At3g12320	unknown protein ; supported by cDNA: gi_15293280_gb_AY051074.1_	1.97235	2.0465	2.51031	0.9633	0.770218	0.749276
266719_at	At2g46830	MYB-related transcription factor (CCA1)	4.09136	4.61044	2.46436	2.84356	0.7055	0.75118
245034_at	At2g26390	putative serpin	2.16986	2.29735	2.86512	1.76864	0.753041	0.752371
262736_at	At1g28570	lipase, putative contains Pfam profile: PF00657 Lipase/Acylhydrolase with GDSL-like motif	0.565437	0.443031	0.4503	0.312738	0.554091	0.753083
247880_at	At5g57780	putative protein similar to unknown protein (emb CAB79759.1)	1.46018	2.32599	2.16978	2.08011	2.03234	0.754326
245443_at	At4g16730	limonene cyclase like protein	1.74421	0.103189	0.230725	0.223473	0.35289	0.756938
255807_at	At4g10270	probable wound-induced protein wound-induced protein, Lycopersicon esculentum, PIR2:S19773;supported by full-length cDNA: Ceres:1831.	1.13559	4.49958	6.85084	0.839616	0.90965	0.758921
245689_at	At5g04120	phosphoglycerate mutase - like protein	3.60092	3.32113	2.2419	1.28274	1.66393	0.763987
252020_at	At3g53060	SKP1/ASK1 (At6), putative similar to Skp1 GI:4959710 from [Medicago sativa]	2.78241	0.278068	0.0761912	0.448121	0.216039	0.772865
252302_at	At3g49190	putative protein hypothetical protein Rv0221, Mycobacterium tuberculosis, PIR:C70961	0.997029	0.422452	0.380665	0.386762	0.285131	0.77724
249348_at	At5g40860	unknown protein	1.73943	3.01107	2.95396	1.42888	1.26466	0.784042
262788_at	At1g10690	unknown protein ESTs gb|T75618 and gb|AA404816 come from this gene	1.75537	2.58501	6.77708	0.37531	0.286035	0.785638
264388_at	At1g11970	hypothetical protein contains similarity to Ubiquitin-like protein NEDD8 gb|D10918 from Mus musculus	0.690864	2.02826	3.21741	6.30947	1.51412	0.791856
262590_at	At1g15100	putative RING-H2 zinc finger protein ESTs gb|N37587, gb|T04684, gb|AA394318, gb|Z35014 and gb|AA713343 come from this gene;supported by full-length cDNA: Ceres:5398.	0.980624	0.41535	0.342415	0.330332	0.351616	0.793114
259139_at	At3g10240	hypothetical protein similar to F16N3.1 GB:AAD46016 [Arabidopsis thaliana]	1.17647	0.295933	0.148835	0.725272	0.717273	0.794867
259986_at	At1g75050	thaumatin-like protein similar to thaumatin GB:AAD55090 [Vitis riparia]; contains Pfam profile: PF00314 Thaumatin family	0.357797	0.337991	0.210726	0.565274	0.525916	0.797376
264527_at	At1g30760	putative reticuline oxidase-like protein similar to GB:P30986 from [Eschscholzia californica] ( berberine bridge-forming enzyme ), ESTs gb|F19886, gb|Z30784 and gb|Z30785 come from this gene	2.76827	2.24944	2.61916	1.40529	1.23079	0.798064
266353_at	At2g01520	unknown protein ;supported by full-length cDNA: Ceres:17603.	0.620879	10.7512	10.3853	7.411	2.75577	0.798506
250665_at	At5g06980	unknown protein ;supported by full-length cDNA: Ceres:262293.	1.58939	2.07096	2.02852	1.07769	1.13152	0.798772
248170_at	At5g54620	ankyrin-repeat-containing protein-like	4.1452	3.11875	4.1849	0.641447	0.176868	0.801008
261188_at	At1g33000	hypothetical protein contains similarity to putative non-LTR retroelement reverse transcriptase	3.5846	6.27598	6.90322	4.04419	0.290067	0.802408
264425_at	At1g61750	serine/threonine protein kinase, putative similar to serine/threonine protein kinase GI:3080385 from [Arabidopsis thaliana]	0.849967	0.409263	0.495354	0.668392	1.50432	0.803407
253879_s_at	At4g27570	UDP rhamnose--anthocyanidin-3-glucoside rhamnosyltransferase - like protein UDP rhamnose--anthocyanidin-3-glucoside rhamnosyltransferase, Petunia x hybrida, PIR2:S36655	0.310392	0.233039	0.306868	0.442254	1.01895	0.811631
246268_at	At1g31800	cytochrome P450, putative contains Pfam profile: PF00067: Cytochrome P450; supported by cDNA: gi_15912336_gb_AY056446.1_	0.514267	0.458382	0.414409	0.929469	0.722983	0.817428
261606_at	At1g49570	peroxidase, putative similar to peroxidase GB:P80679 from [Armoracia rusticana]	2.02307	2.03189	3.88374	1.10156	1.26634	0.822144
245306_at	At4g14690	Expressed protein ; supported by full-length cDNA: Ceres: 95834.	0.347025	0.329584	0.115802	1.06885	1.35046	0.822931
262978_at	At1g75780	tubulin beta-1 chain identical to GB:P12411 GI:135442 from [Arabidopsis thaliana](Gene 63 (1), 87-102 (1988))	1.30714	5.45552	2.78383	1.13168	1.54446	0.825936
258145_at	At3g18200	integral membrane protein, putative similar to MtN21 (nodulation-induced gene) GB:CAA75575 [Medicago truncatula]	1.60464	3.46211	2.09008	1.74325	1.48883	0.827954
247717_at	At5g59320	nonspecific lipid-transfer protein precursor - like nonspecific lipid-transfer protein precursor, Brassica napus, EMBL:AF101038;supported by full-length cDNA: Ceres:7828.	0.400246	2.07938	8.47747	1.07224	1.65352	0.836558
266828_at	At2g22930	putative flavonol 3-O-glucosyltransferase	1.8632	3.13369	2.95777	1.61774	0.988009	0.837137
246272_at	At4g37150	hydroxynitrile lyase like protein	0.526789	0.322399	0.402602	0.514261	0.609644	0.840413
265670_s_at	At2g32210	unknown protein ;supported by full-length cDNA: Ceres:31665.	1.65621	4.24776	4.09021	1.70826	1.53933	0.843703
256356_s_at	At1g66500	hypothetical protein	5.46594	6.61786	4.70143	7.90943	1.71868	0.843818
257548_s_at	At3g26620	hypothetical protein	1.06843	0.320306	0.208325	0.855659	0.843444	0.846032
253800_at	At4g28160	putative protein probable cell wall protein (clone pAt2191) -Arabidopsis thaliana, PIR2:S43789	1.91847	4.05777	10.0294	0.297631	0.714076	0.849707
263207_at	At1g10550	putative endoxyloglucan transferase similar to xyloglucan endotransglycosylase-related protein XTR4 (pir|IS71223);supported by full-length cDNA: Ceres:27813.	1.58199	5.83696	4.08683	1.54218	1.72874	0.849744
260019_at	At1g41825	polyprotein, putative simlar to GI:4680179 from [Oryza sativa subsp. indica]	5.41752	14.1234	10.5593	7.99078	2.26034	0.855609
245325_at	At4g14130	xyloglucan endotransglycosylase-related protein XTR-7 ;supported by full-length cDNA: Ceres:33554.	1.37882	2.28435	2.35507	1.23208	0.869281	0.85927
256132_at	At1g13610	hypothetical protein similar to hypothetical protein GI:4337191 from [Arabidopsis thaliana]	1.14021	0.461997	0.21834	0.770617	1.28533	0.859359
267083_at	At2g41100	calmodulin-like protein identical to GB:D45848; supported by cDNA: gi_15983405_gb_AF424577.1_AF424577	1.53406	5.39983	5.38319	5.95255	5.2631	0.871818
266147_at	At2g12230	putative C-1-tetrahydrofolate synthase	5.67748	5.78479	10.4033	3.70012	0.891559	0.872454
258473_s_at	At3g02610	putative stearoyl-acyl carrier protein desaturase similar to stearoyl-acyl carrier protein desaturase GB:CAA07349 from [Linum usitatissimum]	0.662394	0.147662	0.156487	0.595195	1.43403	0.874332
261191_at	At1g32900	starch synthase, putative similar to starch synthase GI:21613 from [Solanum tuberosum];supported by full-length cDNA: Ceres:7714.	2.57781	4.61954	2.4291	3.22447	1.76183	0.875377
247135_at	At5g66260	auxin-induced protein-like	1.42413	3.11437	2.49999	1.6321	2.7214	0.881249
248400_at	At5g52020	putative protein contains similarity to AP2 domain transcription factor;supported by full-length cDNA: Ceres:251466.	2.4741	5.23428	3.73175	2.40238	1.47432	0.881424
251159_at	At3g63230	hypothetical protein	1.29955	2.62619	2.81841	2.44937	0.255543	0.881425
247586_at	At5g60660	mipC protein - like (aquaporin) mipC protein, common ice plant, PIR:T12440;supported by full-length cDNA: Ceres:33231.	3.35705	3.98888	3.03586	1.04401	1.0736	0.888721
265407_at	At2g16810	F-box protein family, AtFBX8 contains F-box domain PF:00646	0.274772	0.441794	0.421684	0.866535	2.50918	0.896431
257191_at	At3g13175	Expressed protein ; supported by full-length cDNA: Ceres: 2083.	1.4617	0.389911	0.287811	1.15815	0.788105	0.898786
248347_at	At5g52250	putative protein contains similarity to photomorphogenesis repressor COP1;supported by full-length cDNA: Ceres:32842.	0.476138	0.317957	0.4484	1.27405	1.24123	0.899647
254820_s_at	At4g12510	pEARLI 1-like protein Arabidopsis thaliana pEARLI 1 mRNA, completecds, PID:g871780	1.45165	4.36572	3.56256	0.675068	0.582251	0.899822
247919_at	At5g57650	putative protein similar to unknown protein (sp|Q38884|IF32_ARATH)	1.56388	5.69331	4.422	2.45139	3.88704	0.902484
264005_at	At2g22470	unknown protein ; supported by cDNA: gi_3883121_gb_AF082299.1_AF082299	1.66453	2.05607	2.67966	1.77602	1.95214	0.903951
264342_at	At1g12080	unknown protein ; supported by full-length cDNA: Ceres: 270281.	2.17995	3.53733	2.14536	1.22958	1.18967	0.90727
252629_at	At3g44970	cytochrome P450 - like protein cytochrome P450 d13695c, Arabidopsis thaliana, PIR:C71417	0.167066	0.156833	0.453359	0.298334	1.08212	0.919036
245052_at	At2g26440	putative pectinesterase	1.22427	2.08179	2.33645	0.852236	1.05933	0.92844
258957_at	At3g01420	feebly-like protein contains similarity to feebly protein GB:S70648 [Lycopersicon esculentum]; supported by cDNA: gi_14595998_gb_AY042787.1_	0.830762	0.382352	0.463558	1.39856	1.42437	0.92857
249341_at	At5g41170	salt-inducible protein-like	0.741561	0.304203	0.421807	0.607955	0.43106	0.929536
249649_at	At5g37060	putative transporter protein Na+ H+-exchanging protein NapA - Enterococcus hirae, PIR:A42111	1.84499	2.91465	7.33334	1.91849	0.517116	0.930651
258487_at	At3g02550	unknown protein ;supported by full-length cDNA: Ceres:20907.	1.4518	3.80194	7.14358	2.33031	1.85276	0.931333
248912_at	At5g45670	GDSL-motif lipase/hydrolase-like protein ;supported by full-length cDNA: Ceres:18389.	1.83533	2.13768	2.69907	1.28549	1.19917	0.931337
265379_at	At2g18340	similar to late embryogenesis abundant proteins	5.78116	6.20114	2.14537	2.44087	1.31795	0.935449
262105_at	At1g02810	pectin esterase, putative similar to pectin esterase GI:1213628 from [Prunus persica]	1.18252	2.85121	3.26801	1.58763	2.07672	0.938963
255384_at	At4g03580	hypothetical protein	0.262383	0.234194	0.237091	0.0914861	2.65467	0.939932
257185_at	At3g13100	ABC transporter, putative similar to AtMRP4 (transport of glutathione-conjugates into the vacuole) GB:CAA05625 [Arabidopsis thaliana]; contains Pfam profile: PF00005 ABC transporter	1.31866	6.11012	7.45714	6.60925	4.23822	0.941643
260563_at	At2g43840	putative glucosyltransferase	0.543972	0.225733	0.248619	0.945807	1.55787	0.947989
251971_at	At3g53160	glucosyltransferase - like protein glucosyltransferase IS5a, Nicotiana tabacum, PIR:T03747	2.02429	3.14845	2.11542	1.92235	0.415603	0.949973
249522_at	At5g38700	putative protein similar to unknown protein (pir||T01518)	1.53776	2.2814	2.83402	1.81004	1.14913	0.961876
247074_at	At5g66590	putative protein contains similarity to pathogenesis-related protein;supported by full-length cDNA: Ceres:2152.	2.40718	2.51893	2.28597	1.69254	1.56017	0.963451
267443_at	At2g19000	hypothetical protein predicted by genefinder;supported by full-length cDNA: Ceres:248560.	0.390844	0.39567	0.459535	0.366588	1.67928	0.975343
249645_at	At5g36910	thionin Thi2.2 ;supported by full-length cDNA: Ceres:1523.	3.71563	2.23776	6.40923	0.466883	0.481468	0.985656
260400_at	At1g69860	putative peptide transporter similar to peptide transporter GB:AAC32034 [Hordeum vulgare]	0.847856	0.225881	0.186375	0.574753	0.955738	0.993129
266564_at	At2g24000	putative serine carboxypeptidase II	3.32048	3.49779	6.61146	3.26469	0.80234	0.997927
263408_at	At2g04060	predicted protein	2.73474	0.433982	0.137801	0.873241	1.26178	1.00205
264540_at	At1g55630	hypothetical protein predicted by genemark.hmm	0.752604	0.244867	0.36074	0.825141	1.11012	1.00526
250152_at	At5g15120	putative protein predicted proteins, Arabidopsis thaliana and Drosophila melanogaster	1.20533	3.0104	2.73865	1.4737	1.49565	1.00546
252791_at	At3g42220	transposase - like protein putative transposase protein Shooter, Zea mays, EMBL:AF136220	0.241289	0.337374	0.377	0.479157	2.7636	1.00715
245580_at	At4g14820	hypothetical protein	0.691603	0.215283	0.207895	0.482982	1.41238	1.02112
263840_at	At2g36885	Expressed protein ; supported by full-length cDNA: Ceres: 29157.	0.313985	0.334007	0.236868	0.81185	0.900169	1.02308
254130_at	At4g24540	MADS-box protein AGL24 ; supported by cDNA: gi_3719214_gb_AF005158.1_AF005158	10.4579	6.80123	4.30117	4.99931	0.457807	1.02647
253053_at	At4g37470	putative protein beta-ketoadipate enol-lactone hydrolase, Acinetobacter sp., L05770; supported by cDNA: gi_15810302_gb_AY056190.1_	0.410207	0.154827	0.406547	0.976837	0.842513	1.02672
253040_at	At4g37800	endo-xyloglucan transferase - like protein endo-xyloglucan transferase, Gossypium hirsutum, D88413;supported by full-length cDNA: Ceres:142634.	0.457724	0.446151	0.455194	0.838435	1.30817	1.03123
264207_at	At1g22750	unknown protein strong similarity to hypothetical protein gb|Y09823 from A. thaliana. ESTs gb|T76118, gb|T04263 and gb|ATYU9823 come from this gene; supported by cDNA: gi_15292832_gb_AY050850.1_	0.552793	0.435405	0.442993	0.884635	0.810418	1.04625
254473_s_at	At4g20530	putative protein kinase like proteins, Arabidopsis	1.0368	0.352151	0.433844	0.255018	0.709261	1.05017
256736_at	At3g29410	terpene synthase, putative similar to terpene synthase GB:CAA72074 from [Arabidopsis thaliana], contains Pfam profile: PF01397 terpene synthase family	0.812979	7.98205	2.13506	1.39781	2.15514	1.05376
245882_at	At5g09470	mitochondrial carrier-like protein mitochondrial dicarboxylate carrier - Rattus norvegicus, EMBL:AJ223355	0.539545	0.358709	0.255701	0.623502	1.76458	1.05655
245703_at	At5g04380	S-adenosyl-L-methionine:salicylic acid carboxyl methyltransferase-like protein	1.10799	5.23677	5.14285	1.97187	1.18413	1.0625
266052_at	At2g40740	putative WRKY-type DNA binding protein	0.378188	0.245222	0.413293	0.916741	2.50501	1.06693
255414_at	At4g03156	hypothetical protein	8.44359	0.167019	0.161404	1.70937	0.768735	1.06867
257570_at	At3g13662	dirigent protein, putative similar to dirigent protein GB:AAF25365 from [Thuja plicata]	0.431884	0.132354	0.208637	0.203731	0.872563	1.0728
259751_at	At1g71030	putative transcription factor similar to myb-related transcription factor 24 GB:S71287;supported by full-length cDNA: Ceres:31592.	1.91025	3.13229	2.95487	1.4466	0.853105	1.0797
258217_at	At3g17990	unknown protein contains Pfam profile PF00398 Ribosomal RNA adenine dimethylases	2.16469	5.69112	2.03844	1.083	0.794437	1.08025
264147_at	At1g02200	receptor-like protein glossy1 (gl1), putative similar to receptor-like protein glossy1 (gl1) GI:1209703 from (Arabidopsis thaliana)	2.55803	4.90237	4.23103	1.63941	1.8591	1.08186
258420_at	At3g16680	putative RNA polymerase similar to RNA polymerase I, II and III 24.3 kDa subunit GB:AAC28253 from [Arabidopsis thaliana]	0.392022	0.480451	0.31655	1.248	3.79876	1.084
265921_at	At2g18490	putative C2H2-type zinc finger protein likely a nucleic acid binding protein	0.964831	0.267784	0.228336	0.542355	0.343299	1.09178
259163_at	At3g01490	putative protein kinase similar to ATMRK1, an Arabidopsis protein kinase related to mammal mixed-lineage kinases and Raf protein kinases GB:BAA22079 [Arabidopsis thaliana]; supported by cDNA: gi_16323086_gb_AY057647.1_	0.961275	2.27881	2.24569	2.3433	2.99249	1.09336
267364_at	At2g40080	unknown protein ;supported by full-length cDNA: Ceres:9398.	0.240588	0.463127	0.237865	1.05509	2.05358	1.09782
264341_at	At1g70270	hypothetical protein predicted by genscan+	1.45967	2.40796	2.09611	1.52356	1.70833	1.09808
249482_at	At5g38980	putative protein ;supported by full-length cDNA: Ceres:115913.	0.702747	0.426955	0.470453	0.676235	0.664895	1.10059
251345_at	At3g60940	putative protein hypothetical proteins - Arabidopsis thaliana	3.44869	3.22345	4.48194	1.93517	2.02618	1.10083
250533_at	At5g08640	flavonol synthase (FLS) (sp|Q96330) ;supported by full-length cDNA: Ceres:23924.	0.255996	0.324897	0.269911	0.790482	0.812726	1.10084
265405_at	At2g16750	putative protein kinase contains a protein kinase domain profile (PDOC00100)	0.835831	0.419919	0.329778	0.748078	0.888029	1.10108
253259_at	At4g34410	putative protein ethylene-responsive element binding protein homolog, Stylosanthes hamata, U91857	1.51713	3.16065	2.49093	2.27271	2.24434	1.10156
259787_at	At1g29460	auxin-induced protein, putative similar to SP:P33083 from [Glycine max];supported by full-length cDNA: Ceres:147801.	2.30065	3.93621	3.4798	3.92175	2.72864	1.10356
250207_at	At5g13930	chalcone synthase (naringenin-chalcone synthase) (testa 4 protein) (sp|P13114) ;supported by full-length cDNA: Ceres:38370.	0.198204	0.266956	0.232709	0.927794	1.09462	1.10996
265791_at	At2g01280	putative transcription factor	0.351734	0.0869357	0.103024	0.318919	0.866052	1.1102
252529_at	At3g46490	putative protein several oxidases, mainly gibberellin 20-oxidases	0.812313	0.189378	0.28037	0.685812	0.712644	1.11634
246490_at	At5g15950	S-adenosylmethionine decarboxylase (adoMetDC2) ; supported by cDNA: gi_16930682_gb_AF436825.1_AF436825	2.35165	6.81722	2.27552	1.28758	0.979884	1.11903
254469_at	At4g20470	hypothetical protein	0.171246	0.335606	0.177532	0.676061	6.39628	1.11991
263245_at	At2g31470	hypothetical protein predicted by genscan	0.331135	0.272307	0.182462	0.306014	1.61319	1.12128
265292_s_at	At2g14010	hypothetical protein predicted by genscan and genefinder	4.28681	4.17828	2.76062	3.04657	0.958908	1.12352
246361_s_at	At1g41114	hypothetical protein	0.603141	0.439331	0.468685	1.11043	1.13297	1.12527
266613_at	At2g14900	similar to gibberellin-regulated proteins	2.01755	3.26225	2.12754	1.36623	1.35857	1.12545
255974_at	At3g31023	hypothetical protein	1.21035	0.178944	0.257853	0.189392	0.553433	1.1256
252052_at	At3g52600	beta-fructofuranosidase	0.716312	0.166749	0.121927	0.307092	1.15553	1.12704
246149_at	At5g19890	peroxidase ATP N ;supported by full-length cDNA: Ceres:40493.	2.31364	2.90666	3.04673	2.33426	1.40069	1.12925
252996_s_at	At4g38460	geranylgeranyl pyrophosphate synthase-related protein ;supported by full-length cDNA: Ceres:28204.; supported by cDNA: gi_13265402_gb_AF324662.2_AF324662	0.472482	0.497394	0.374426	0.765929	1.24348	1.13274
266797_at	At2g22840	unknown protein	1.45015	2.91113	2.31929	0.987268	1.00863	1.13696
259790_s_at	At1g29430	auxin-induced protein, putative similar to SP:P33083 from [Glycine max];supported by full-length cDNA: Ceres:4119.	2.57756	2.71521	4.6435	2.48422	1.54367	1.14498
264066_at	At2g27880	Argonaute (AGO1)-like protein	0.95583	0.195285	0.218724	0.519358	0.349303	1.14548
262499_at	At1g21770	unknown protein EST gb|T41993 comes from this gene;supported by full-length cDNA: Ceres:97320.	0.876803	0.16319	0.498371	0.968962	0.923625	1.1552
250012_x_at	At5g18060	auxin-induced protein-like	2.38923	2.31614	3.24174	1.69112	1.8016	1.15945
250420_at	At5g11260	HY5(bZIP transcription factor family) identical to HY5 protein GI:2251084 from [Arabidopsis thaliana]	0.398782	0.198179	0.141481	1.07655	1.29519	1.1614
251681_at	At3g57100	putative protein hypothetical protein F10M10.90 - Arabidopsis thaliana, PIR:T04778	3.02206	3.6215	3.3387	2.93475	0.198613	1.17337
246136_at	At5g28470	peptide transporter - like protein peptide transport protein, Hordeum vulgare, EMBL:AF023472	1.0877	0.0944953	0.172089	0.551804	0.298496	1.1778
264146_at	At1g02205	hypothetical protein contains similarity to lipid transfer protein GI:498038 from (Senecio odorus)	2.36183	4.23363	5.45063	1.35873	1.58724	1.17805
245765_at	At1g33600	hypothetical protein similar to putative disease resistance protein GB:AAC14512 GI:2739389 from [Arabidopsis thaliana]	0.891253	0.158346	0.456377	0.980786	0.836669	1.18615
245807_at	At1g46768	AP2 domain containing protein RAP2.1 similar to AP2 domain containing protein RAP2.1 GI:2281627 from [Arabidopsis thaliana];supported by full-length cDNA: Ceres:28451.	1.24334	0.263062	0.191713	0.819833	1.12688	1.19009
258218_at	At3g18000	methyltransferase, putative similar to methyltransferase GB:AAC01738 from [Amycolatopsis mediterranei]	1.73085	5.23061	2.67302	1.2669	0.745975	1.1934
257176_s_at	At3g23510	cyclopropane-fatty-acyl-phospholipid synthase, putative similar to cyclopropane-fatty-acyl-phospholipid synthase GB:P30010 [Escherichia coli]	0.51904	0.438895	0.497998	1.06227	1.07219	1.19886
260152_at	At1g52830	putative IAA6 protein similar to IAA6 protein GB:S5849 from [Arabidopsis thaliana];supported by full-length cDNA: Ceres:147711.	2.21591	3.08331	5.35632	5.6509	5.48018	1.20543
249340_at	At5g41140	putative protein contains similarity to myosin heavy chain	1.067	0.179911	0.240734	0.648367	0.886524	1.20573
249573_at	At5g37640	ubiquitin-like protein (UBQ9), putative similar to GI:304120	0.908798	0.495182	0.435775	0.854528	0.11124	1.20825
263875_at	At2g21970	unknown protein ;supported by full-length cDNA: Ceres:10672.	0.512582	0.313426	0.388199	1.11094	0.96439	1.20949
252963_at	At4g38820	putative protein	1.57909	2.48225	4.04236	2.62939	1.78804	1.21292
247965_at	At5g56540	putative protein similar to unknown protein (pir||T06016); supported by cDNA: gi_10880504_gb_AF195895.1_AF195895	1.76689	2.05558	2.76086	1.02576	0.901937	1.2174
265003_at	At1g26970	protein kinase, putative similar to protein kinase GB:BAA24695 GI:2852449 from [Arabidopsis thaliana]	1.39126	0.329115	0.431579	0.9453	1.31694	1.22542
267357_at	At2g40000	putative nematode-resistance protein ;supported by full-length cDNA: Ceres:35056.	1.54591	2.70802	2.43139	2.83881	2.33443	1.22636
251928_at	At3g53980	putative protein hypothetical protein At2g37870 - Arabidopsis thaliana, EMBL:AC007661;supported by full-length cDNA: Ceres:5920.	1.76024	3.03935	2.40591	1.21773	1.17385	1.22842
250931_at	At5g03200	putative protein various predicted proteins, Arabidopsis thaliana;supported by full-length cDNA: Ceres:98672.	0.79129	0.321408	0.489304	0.931355	1.07562	1.23345
256633_at	At3g28340	unknown protein	1.24675	2.07692	2.52704	2.23592	2.59005	1.23553
247126_at	At5g66080	protein phosphatase 2C-like protein	1.67163	2.18403	2.47338	2.44267	1.64058	1.24098
252744_at	At3g43310	putative protein hypothetical protein At2g15420 - Arabidopsis thaliana, EMBL:AC006920	2.12328	4.65144	4.57184	0.556473	2.2497	1.24788
256857_at	At3g15170	NAM-like protein similar to NAM (no apical meristem formation) GB:CAA63101 [Petunia x hybrida]; supported by cDNA: gi_12060421_dbj_AB049069.1_AB049069	0.503182	0.273711	0.273705	0.126807	1.81809	1.24868
262083_at	At1g56100	hypothetical protein predicted by genemark.hmm	1.56396	2.8762	5.25111	1.04897	1.15013	1.24898
263166_at	At1g03050	putative protein destination factor Similar to clathrin assembly protein gb|AF041374 (CALM) from Rattus norvegicus	0.131787	0.101879	0.143225	0.19635	2.45612	1.24964
246966_at	At5g24850	DNA photolyase - like protein DNA photolyase - Synechocystis sp., PIR:S74805	0.491738	0.210865	0.419851	0.87863	0.905503	1.2547
254110_at	At4g25260	putative protein pectinesterase - Citrus sinensis, PID:g2098705	1.78951	3.2902	3.4183	1.80323	1.10173	1.25549
251168_at	At3g63370	putative protein several hypothetical proteins - Arabidopsis thaliana	0.327183	0.303907	0.407036	0.357104	0.646375	1.25792
259640_at	At1g52400	beta-glucosidase, putative identical to GI:6651430 from [Arabidopsis thaliana]; supported by cDNA: gi_14532461_gb_AY039855.1_	1.49218	4.92382	5.47729	1.3162	0.986889	1.25935
251309_at	At3g61220	putative protein carbonyl reductase (NADPH) - Rattus norvegicus, PIR:JC5285; supported by cDNA: gi_15028054_gb_AY045884.1_	0.205656	0.0903179	0.184729	1.2874	1.51442	1.26165
252797_at	At3g42300	putative protein	1.28138	0.318763	0.282904	0.696005	0.453532	1.26454
249139_at	At5g43170	Cys2/His2-type zinc finger protein 3 (dbj|BAA85109.1) ;supported by full-length cDNA: Ceres:9878.	1.23518	2.03868	2.23004	1.32492	1.9823	1.26509
261641_at	At1g27670	hypothetical protein similar to hypothetical protein GB:AAF24962 GI:6693036 from [Arabidopsis thaliana]	1.39773	2.43712	2.27701	2.31503	1.87604	1.27249
262198_at	At1g53830	pectin methylesterase (PMEU1), putative similar to pectin methylesterase (PMEU1) GI:1222551 from [Lycopersicon esculentum]; supported by cDNA: gi_13605622_gb_AF361637.1_AF361637	4.61552	4.78085	4.05268	5.0594	0.553618	1.27791
258905_at	At3g06390	unknown protein similar to hypothetical protein GB:CAB10339 [Arabidopsis thaliana]	0.377225	2.29528	10.3235	2.56759	5.10365	1.2893
249773_at	At5g24140	squalene monooxygenase 2 (squalene epoxidase 2) (SE 2) (sp|O65403)	0.975024	0.257021	0.469767	1.44649	1.30253	1.29204
266532_at	At2g16890	putative glucosyltransferase ;supported by full-length cDNA: Ceres:153418.	0.818114	0.380336	0.259897	0.641241	0.506197	1.31017
250772_at	At5g05420	putative protein contains similarity to peptidyl-prolyl cis-trans isomerase	1.65895	0.259769	0.263465	1.34281	0.208034	1.3117
255822_at	At2g40610	putative expansin ;supported by full-length cDNA: Ceres:27553.	1.37695	2.33515	2.11287	1.93585	1.7983	1.33193
262472_at	At1g50160	hypothetical protein similar to putative non-LTR retrolelement reverse transcriptase GB:AAD25836 GI:4587608 from [Arabidopsis thaliana]	0.236962	2.35887	2.8324	4.37527	9.3108	1.33279
247159_at	At5g65800	1-aminocyclopropane-1-carboxylate synthase ACS5 (pir||S71174) ; supported by cDNA: gi_1184270_gb_L29261.1_ATHACS5B	0.603856	4.30967	6.485	1.06034	2.80556	1.35018
263556_at	At2g16350	hypothetical protein predicted by genscan and genefinder; supported by cDNA: gi_14596224_gb_AY042900.1_	0.416374	0.303644	0.490893	1.0161	0.964186	1.35534
249185_at	At5g43030	CHP-rich zinc finger protein-like	1.34374	0.0847953	0.481389	1.97662	1.37174	1.36243
259244_at	At3g07650	unknown protein similar to zinc finger protein GB:BAA33206 [Oryza sativa]	0.702755	0.457916	0.373938	0.692164	0.733015	1.36356
257685_at	At3g12770	unknown protein	0.0984195	0.414859	0.374567	0.49642	8.94016	1.36654
247181_at	At5g65370	putative protein similar to unknown protein (emb|CAB89402.1)	0.687238	0.445489	0.395938	0.326784	0.725248	1.37236
255294_at	At4g04750	putative sugar transporter	0.364093	0.162799	0.130013	0.636895	0.55003	1.3745
255703_at	At4g00040	putative chalcone synthase similar to plant chalcone and stilbene synthases;supported by full-length cDNA: Ceres:21877.	1.05109	0.292724	0.285396	2.31592	0.865394	1.38707
248931_at	At5g46040	peptide transporter	0.965979	0.0694134	0.146144	0.73984	0.779168	1.39361
251791_at	At3g55500	expansin-like protein expansin At-EXP6, Arabidopsis thaliana, EMBL:AT30480	1.18629	0.330366	0.410824	0.717173	0.762145	1.397
262541_at	At1g34240	hypothetical protein contains similarity to Ac-like transposase GI:5306256 from [Arabidopsis thaliana]	0.126695	0.267041	0.241927	0.80597	1.77144	1.39848
262012_s_at	At1g35625	integral membrane protein, putative similar to ReMembR-H2 protein JR702 GB:AAF32326 GI:6942149 from [Arabidopsis thaliana]	0.675419	0.410231	0.367345	0.728505	1.40504	1.40305
253765_at	At4g28740	hypothetical protein ;supported by full-length cDNA: Ceres:36080.	0.409459	0.449994	0.389256	1.0213	1.27707	1.40535
267070_at	At2g41000	putative DnaJ protein	0.103409	0.231641	0.255042	0.811573	2.6144	1.40821
262473_at	At1g50250	chloroplast FtsH protease almost identical to chloroplast FtsH protease GI:1483215, SP:Q39102 from [Arabidopsis thaliana]	0.64164	0.426277	0.476877	1.01054	0.8241	1.41612
255316_at	At4g04170	putative protein	0.662109	0.29792	0.388253	0.467709	1.20269	1.42528
252627_at	At3g44950	putative protein	0.338785	0.36345	0.239566	1.3241	0.495687	1.42771
248049_at	At5g56090	putative protein contains similarity to cytochrome oxidase assembly factor	0.32223	0.304458	0.358709	0.896669	1.45958	1.43168
251839_at	At3g54950	putative protein patatin, Solanum tuberosum, PIR2:A29810	1.2507	0.477175	0.491335	2.06843	1.72255	1.43562
250802_at	At5g04970	pectinesterase	0.22845	3.1754	7.36021	3.14956	5.3749	1.44516
254327_at	At4g22490	RCc3- like protein RCc3 protein, Oryza sativa, PIR2:S53012;supported by full-length cDNA: Ceres:270276.	1.19442	4.69222	2.16505	1.5281	1.79129	1.44988
256773_at	At3g13630	hypothetical protein predicted by genemark.hmm	0.771051	0.363497	0.167614	1.82803	3.74974	1.45992
265080_at	At1g55570	overlap with bases 100,099-109,160 of IGF clone F20N2, gb|AC002328. This region is annotated in the F20N2 entry, gb|AC002328 similar to pollen specific protein GB:X61146 GI:19901 from [Nicotiana tabacum]; supported by cDNA: gi_13605852_gb_AF367325.1_AF36	0.105659	0.109565	0.209284	0.249038	10.1123	1.46394
263679_at	At1g59990	RNA helicase, putative similar to RNA helicase GI:3776015 from [Arabidopsis thaliana]; supported by cDNA: gi_15983391_gb_AF424570.1_AF424570	0.559892	0.424927	0.415829	1.05266	1.04338	1.46776
253992_at	At4g26060	putative protein ;supported by full-length cDNA: Ceres:15410.	0.910921	0.490088	0.473508	1.10556	1.29765	1.47251
249853_at	At5g23320	farnesyl cysteine carboxyl methyltransferase-like protein	0.406616	0.176864	0.171912	0.780209	0.341968	1.47938
250491_at	At5g09780	putative protein predicted proteins, Arabidopsis thaliana	0.583499	0.488074	0.485058	0.582632	2.40865	1.48479
262634_at	At1g06690	unknown protein ; supported by cDNA: gi_15215593_gb_AY050325.1_	0.631246	0.33864	0.311213	1.00849	0.812555	1.4991
252874_at	At4g40095	putative protein ipiB1 gene, Phytophthora infestans, EMBL:PIIPIB1A	1.40964	2.31794	2.57784	1.11829	1.03499	1.4991
264169_at	At1g02020	hypothetical protein predicted by genscan	0.814855	0.399452	0.480483	0.795038	1.14978	1.52118
248299_at	At5g53080	unknown protein ;supported by full-length cDNA: Ceres:114955.	0.187589	0.345246	0.295178	1.07447	0.697481	1.5225
256355_at	At1g55040	hypothetical protein predicted by genemark.hmm; supported by cDNA: gi_15293146_gb_AY051007.1_	0.558595	0.405154	0.374467	0.678836	0.89838	1.52721
245488_at	At4g16270	peroxidase like protein	0.740991	0.409963	0.36835	0.674568	1.04581	1.52955
248804_at	At5g47470	nodulin-like protein	0.601003	0.295775	0.422924	0.649857	1.03906	1.53943
252607_at	At3g44990	xyloglucan endo-transglycosylase ; supported by cDNA: gi_15810248_gb_AY056163.1_	0.41097	0.20734	0.491296	1.251	1.55037	1.55089
259951_at	At1g71490	unknown protein	0.68277	0.269755	0.438805	0.372494	0.358386	1.55226
251020_at	At5g02270	ABC transporter -like protein NBD-like protein POP, Arabidopsis thaliana, EMBL:AF127664;supported by full-length cDNA: Ceres:21701.	0.240766	0.268224	0.305815	1.47	2.45524	1.56467
258321_at	At3g22840	early light-induced protein identical to early light-induced protein GB:AAB88391 from [Arabidopsis thaliana];supported by full-length cDNA: Ceres:14490.	0.113262	0.168382	0.0548831	2.43149	3.99393	1.56983
254419_at	At4g21490	NADH dehydrogenase like protein NADH dehydrogenase (ubiquinone) (EC 1.6.5.3)chain NDI1 yeast,Pir2:S26704 and other NADH dehydrogenases	0.759585	0.390249	0.482811	0.54987	0.86926	1.58589
255092_s_at	At4g09400	putative protein various predicted proteins -Arabidopsis thaliana	2.64963	0.188383	0.101298	1.80339	0.896111	1.58673
247345_at	At5g63760	putative protein contains similarity to ARI-like RING zinc finger protein	1.13322	0.288743	0.487073	1.15636	0.902062	1.58816
262609_at	At1g13930	unknown protein ;supported by full-length cDNA: Ceres:1505.	0.729856	0.367825	0.488992	0.998637	0.92538	1.58837
245173_at	At2g47520	putative AP2 domain transcription factor	0.999603	2.89321	3.58626	3.49571	2.51983	1.5983
253039_at	At4g37760	squalene epoxidase - like protein squalene epoxidase, Panax ginseng, AB003516;supported by full-length cDNA: Ceres:118648.	0.345113	0.242072	0.26355	0.726262	1.26802	1.61116
252914_at	At4g39130	putative protein dehydrin, Glycine max, AF004807;supported by full-length cDNA: Ceres:30671.	3.1609	2.03322	8.16713	2.03997	0.871642	1.61615
252177_at	At3g50730	protein kinase ATN1 - like protein protein kinase ATN1, Arabidopsis thaliana, PIR:S61766	1.36085	2.05936	2.08389	1.31885	2.59804	1.62363
258399_at	At3g15540	early auxin-induced protein, IAA19 identical to IAA19 GB:AAB84356 from [Arabidopsis thaliana]; supported by full-length cDNA: Ceres: 94231.	2.19288	3.20425	3.5963	5.8582	3.65081	1.63118
263364_at	At2g20540	unknown protein predicted by genscan	0.674033	0.231924	0.209748	0.852705	1.83039	1.643
264318_at	At1g04220	putative beta-ketoacyl-CoA synthase Strong similarity to beta-keto-Coa synthase gb|U37088 from Simmondsia chinensis	1.4456	2.3598	3.80656	2.01968	2.0387	1.64305
253872_at	At4g27410	putative protein Arabidopsis thaliana nap gene,PID:e1234813;supported by full-length cDNA: Ceres:38344.	0.340705	0.291415	0.36982	1.63968	2.46864	1.64607
256641_at	At3g32270	hypothetical protein similar to putative replication protein A1 GB:AAC95163 GI:4006821 from [Arabidopsis thaliana]	0.575677	0.237325	0.304975	0.39397	1.05329	1.65277
253416_at	At4g33070	pyruvate decarboxylase-1 (Pdc1)	1.44253	0.317133	0.181035	1.37088	2.0951	1.65429
265574_at	At2g14330	putative replication protein A1	1.22771	0.170037	0.184766	0.386207	0.367456	1.65449
252756_s_at	At3g43550	putative protein hypothetical proteins - Arabidopsis thaliana	0.107875	0.191349	0.235128	0.0717689	6.32511	1.65558
261764_at	At1g15530	receptor lectin kinase, putative similar to receptor lectin kinase 3 GI:4100060 from [Arabidopsis thaliana]	0.615853	0.207872	0.164275	0.705053	1.94507	1.65886
265124_at	At1g55430	hypothetical protein similar to putative CHP-rich zinc finger protein GB:CAB80684 GI:7268575 from [Arabidopsis thaliana]	0.319854	0.265398	0.141783	0.49942	0.949711	1.66159
266514_at	At2g47890	putative zinc-finger protein (B-box zinc finger domain)	0.349313	0.0865921	0.0884802	0.924782	1.80783	1.66502
265328_at	At2g18200	unknown protein	0.768526	0.0998786	0.304641	0.33674	0.927144	1.67231
252204_at	At3g50340	putative protein predicted protein, Arabidopsis thaliana	1.58049	2.62857	2.21301	3.71445	2.54099	1.67791
257858_at	At3g12920	hypothetical protein predicted by genefinder;supported by full-length cDNA: Ceres:924.	1.69947	2.4785	2.04706	2.51688	1.92145	1.68535
267568_at	At2g30780	hypothetical protein predicted by genscan and genefinder	0.478399	0.26277	0.265643	1.12151	1.01763	1.68905
249594_at	At5g37910	putative protein SIAH1 protein, Brassica napus, EMBL:BNA245479	0.74977	0.312308	0.32214	0.819403	1.11247	1.69096
252495_at	At3g46770	putative protein hypothetical proteins - Arabidopsis thaliana	0.283207	0.266078	0.228041	0.382382	3.66859	1.74807
261367_at	At1g53080	protein kinase, putative similar to many predicted protein kinases	1.36606	15.8828	3.34784	4.15139	2.51489	1.74955
266559_at	At2g23920	unknown protein	0.390486	0.106194	0.211411	1.17444	1.11555	1.75095
265806_at	At2g18010	putative auxin-regulated protein	3.50385	10.4846	5.88808	11.1587	4.7109	1.76309
253616_at	At4g30380	blight-associated protein homolog blight-associated protein p12 precursor - Citrus jambhiri,PID:g4102727	0.298021	0.231081	0.127258	0.57598	3.05101	1.76373
259004_at	At3g01840	putative protein kinase C-terminal region similar to protein kinases: GB:S71277 [Arabidopsis thaliana], GB:CAB43834 [Arabidopsis thaliana]; Pfam HMM hit: eukaryotic protein kinase domain	0.287651	0.377366	0.390287	0.400884	1.19137	1.77091
265751_at	At2g10690	putative retroelement pol polyprotein	0.340883	0.458416	0.454352	0.575381	1.38922	1.77379
259062_at	At3g07440	unknown protein est hits to genscan model	0.592153	0.460594	0.396269	1.25198	0.99597	1.78241
259789_at	At1g29395	Expressed protein ; supported by full-length cDNA: Ceres: 30602.	1.09458	0.209503	0.385834	0.525227	0.651596	1.78369
249755_at	At5g24580	unknown protein ;supported by full-length cDNA: Ceres:6393.	1.6152	3.59229	3.78238	3.03843	2.64067	1.78438
253057_at	At4g37670	putative protein amino-acid N-acetyltransferase, Escherichia coli, PIR1:XYECAA	0.260804	0.307092	0.254834	0.976822	3.74468	1.79322
252330_at	At3g48770	hypothetical protein	1.06169	0.170202	0.11922	0.961882	0.30267	1.80511
245560_at	At4g15480	indole-3-acetate beta-glucosyltransferase like protein	0.878583	0.468295	0.210156	0.894047	0.230446	1.80948
248390_at	At5g52000	importin alpha subunit	0.969612	0.408974	0.130398	2.76634	0.95492	1.8291
261096_at	At1g62940	4-coumarate:coenzyme A ligase, putative similar to GB:AAD40664 from [Solanum tuberosum] (J. Biol. Chem. 266 (13), 8551-8559 (1991))	1.24069	0.478707	0.21395	0.301712	1.78011	1.82977
257766_at	At3g23030	auxin-inducible gene (IAA2) identical to auxin-inducible gene (IAA2) GB:AF027157 [Arabidopsis thaliana] (Plant Physiol. 115, 1730 (1997))	1.29876	2.46578	2.82466	5.81966	5.04292	1.82983
258115_at	At3g14670	hypothetical protein predicted by gescan+	1.82147	0.0882017	0.0712019	0.234822	0.114762	1.83114
259026_at	At3g09240	putative protein kinase similar to hypothetical proteins GB:AAC13615, GB:CAA18746, GB:AAB81672 [Arabidopsis thaliana]; contains Pfam profile: Eukaryotic protein kinase domain	0.614243	0.220447	0.255469	0.811376	1.28341	1.84018
254212_at	At4g23580	putative protein many putative proteins, Arabidospis	0.676919	0.29168	0.280544	0.638676	1.20267	1.84993
254685_at	At4g13790	SAUR-AC - like protein (small auxin up RNA) SAUR-AC1, Arabidopsis thaliana, S70188;supported by full-length cDNA: Ceres:8965.	2.65289	6.77594	6.20787	5.77719	4.73111	1.85435
258667_at	At3g08750	hypothetical protein	1.1557	3.13694	2.51069	9.95147	2.03961	1.85975
251898_at	At3g54340	floral homeotic protein APETALA3 (AP3) ;supported by full-length cDNA: Ceres:34635.	0.199561	0.0994749	0.116366	0.62973	1.3376	1.86108
257824_at	At3g25290	unknown protein ; supported by cDNA: gi_16323199_gb_AY057704.1_	1.96309	2.10047	2.4063	2.72988	1.62484	1.89415
253971_at	At4g26530	fructose-bisphosphate aldolase - like protein fructose-bisphosphate aldolase, Arabidopsis thaliana, PIR1:ADMU;supported by full-length cDNA: Ceres:34690.	1.35699	0.444273	0.258964	0.904956	0.856912	1.90227
254934_at	At4g11140	putative Ap2 domain protein DNA-binding protein Pti6 - Lycopersicon esculentum, PID:g2213785	0.402308	0.329866	0.406874	0.69543	1.25196	1.91126
266503_at	At2g47780	unknown protein	1.52119	6.4405	3.90536	2.31493	1.79507	1.91531
263197_at	At1g53930	polyubiquitin, putative similar to polyubiquitin GI:395294 from [Volvox carteri]	0.221421	0.279655	0.249262	1.0178	3.33631	1.93047
248203_at	At5g54230	Myb-related transcription factor-like protein ; supported by cDNA: gi_5823314_gb_AF175991.1_AF175991	0.23737	0.36354	0.246792	1.24604	6.00543	1.95806
249895_at	At5g22500	male sterility 2-like protein (emb|CAA68191.1) ; supported by cDNA: gi_14334737_gb_AY035042.1_	1.88609	2.78611	4.50005	6.53756	2.50435	1.9725
258625_at	At3g04370	hypothetical protein predicted by genemark.hmm	0.908973	0.279101	0.185313	1.40684	1.43413	1.98235
261093_at	At1g62890	non-LTR reverse transcriptase, putative similar to many predicted non-LTR reverse transcriptases	0.198072	0.261654	0.224066	0.620589	1.1725	1.99934
255494_at	At4g02710	predicted protein of unknown function similar to A. thaliana putative centromere protein homolog, GenBank accession number 2244833	0.627538	0.437968	0.36241	0.530725	0.427337	1.99936
247381_at	At5g63390	auxin-independent growth promoter-like protein	0.543911	0.438027	0.331153	0.495701	1.61801	1.99976
264587_at	At1g05200	putative ligand-gated ion channel protein Similar to Arabidopsis putative ion-channel PID:g2262157 (gb|AC002329); supported by cDNA: gi_5713180_gb_AF167355.1_AF167355	1.52753	0.102983	0.342201	0.401498	0.836262	2.00096
247046_at	At5g66540	unknown protein ; supported by cDNA: gi_14488062_gb_AF389279.1_AF389279	0.489639	0.307671	0.269231	1.17148	2.25744	2.00258
256314_at	At1g35860	hypothetical protein	0.161934	0.314313	0.159137	0.754114	8.10532	2.01439
253641_at	At4g29980	hypothetical protein ;supported by full-length cDNA: Ceres:42211.	1.38223	0.447131	0.184138	0.221524	1.49807	2.03154
258344_at	At3g22650	hypothetical protein similar to hypothetical protein GB:AAF26066 from [Arabidopsis thaliana]	0.308846	0.161431	0.0643296	0.431953	3.1213	2.04335
262362_at	At1g72840	disease resistance protein, putative similar to disease resistance protein GI:9758876 from [Arabidopsis thaliana]	0.754331	0.26399	0.291546	0.796428	0.850073	2.04842
261094_at	At1g62920	hypothetical protein predicted by genemark.hmm	0.872796	0.166654	0.124312	0.115258	0.952503	2.06287
251647_at	At3g57770	protein kinase - like protein wall-associated kinase 4, Arabidopsis thaliana, AJ009695	0.994725	0.32155	0.490986	1.00693	0.499023	2.07182
266141_at	At2g02120	protease inhibitor II contains a gamma-thionin family signature (PDOC00725)	4.89192	7.48536	6.69999	1.95364	0.836016	2.0883
267429_at	At2g34850	putative UDP-galactose-4-epimerase	0.251481	0.16046	0.0738166	0.858888	4.12179	2.09759
252491_at	At3g46730	disease resistance protein RPP8-like protein disease resistance protein RPP8 - Arabidopsis thaliana,PID:g3928862	1.54323	0.400188	0.325075	1.75875	1.01426	2.09878
258686_at	At3g07840	putative polygalacturonase similar to polygalacturonase GB:CAA05892 [Arabidopsis thaliana],contains non-consensus AA acceptor splice site at exon 3	2.64327	0.390387	0.127471	1.53304	0.904785	2.11424
262520_at	At1g17150	putative polygalacturonase After first 29 amino acids, 43% identical to polygalacturonase [Medicago sativa] (gi|3413322)	0.681115	0.25769	0.334509	0.470616	0.683948	2.11518
263796_at	At2g24540	unknown protein ;supported by full-length cDNA: Ceres:36719.	0.659529	0.337957	0.465831	1.11967	1.403	2.11986
250020_at	At5g18180	putative protein contains similarity to GAR1 protein	0.771834	0.351038	0.311329	0.583473	0.585065	2.16055
256260_at	At3g12440	hypothetical protein	0.40712	0.190056	0.252809	0.770322	0.715468	2.16101
254339_at	At4g22100	glucosidase like protein furostanol glycoside 26-O-beta-glucosidase F26G,Costus speciosus, PATCHX:S78099	1.09058	0.214035	0.0854271	0.361176	0.598711	2.17199
264866_at	At1g24140	putative metalloproteinase similar to GB:AAB61099	2.29107	2.13007	2.89708	3.86168	0.557935	2.18571
247882_at	At5g57785	Expressed protein ; supported by full-length cDNA: Ceres: 267411.	0.351649	0.20274	0.469501	1.35925	1.38927	2.19243
251436_at	At3g59900	putative protein hypothetical protein At2g44080 - Arabidopsis thaliana, EMBL:AC004005	1.55469	3.93296	4.0046	7.36472	5.58624	2.19407
266982_at	At2g39500	unknown protein ; supported by cDNA: gi_14335015_gb_AY037187.1_	0.758313	0.384965	0.260137	0.521518	1.85911	2.2051
250719_at	At5g06250	putative protein contains similarity to RAV2-like DNA-binding protein	0.667154	0.189697	0.231008	0.641078	0.746364	2.21774
267352_at	At2g40050	hypothetical protein predicted by genscan	0.48238	0.272243	0.168598	0.434743	2.74529	2.2193
251950_at	At3g53600	zinc finger - like protein Zat11 zinc finger protein, Arabidopsis thaliana, EMBL:ATRZAT11	0.144175	0.311895	0.250437	0.206181	2.96173	2.22889
265500_at	At2g15750	putative non-LTR retroelement reverse transcriptase	1.0347	0.419114	0.491457	0.635449	1.16619	2.24281
251970_at	At3g53150	glucosyltransferase - like protein glucosyltransferase IS10a, salicylate-induced, Nicotiana tabacum, PIR:T03745	1.4309	0.264358	0.303061	1.6136	1.24767	2.24944
257398_at	At2g01990	hypothetical protein predicted by genefinder	0.783414	0.319618	0.386393	0.902866	0.981305	2.25572
256859_at	At3g22940	hypothetical protein	0.99986	0.457151	0.41717	2.59885	0.93086	2.2761
265015_at	At1g24640	putative Ta11-1 reverse transcriptase similar to GB:S65812	0.637548	0.240169	0.277716	0.282096	1.89175	2.30323
260928_at	At1g02720	hypothetical protein similar to putative glycosyl transferase GB:CAB80706 GI:7268597 from [Arabidopsis thaliana]	1.26835	0.486884	0.371902	1.0647	0.873775	2.31113
263539_at	At2g24850	putative tyrosine aminotransferase ;supported by full-length cDNA: Ceres:14570.	0.987648	0.196009	0.217515	1.14061	0.10525	2.31391
255125_at	At4g08250	putative protein SCARECROW - Arabidopsis thaliana, PID:g1497987	0.249946	0.10352	0.216376	0.393217	1.75683	2.3687
252597_at	At3g45360	putative protein several hypothetical proteins - Arabidopsis thaliana	1.0922	0.0441628	0.0171491	1.56098	0.997902	2.37582
253915_at	At4g27280	putative protein centrin, Marsilea vestita;supported by full-length cDNA: Ceres:13072.	2.29976	4.16424	3.59398	11.8892	6.86205	2.38385
252970_at	At4g38850	small auxin up RNA (SAUR-AC1) ;supported by full-length cDNA: Ceres:14973.	2.13764	3.46993	4.18066	10.7323	6.45325	2.41026
253608_at	At4g30290	xyloglucan endo-1,4-beta-D-glucanase-like protein xyloglucan endo-1,4-beta-D-glucanase (EC 3.2.1.-) XTR-3 - Arabidopsis thaliana,PIR2:S71222; supported by cDNA: gi_15215689_gb_AY050373.1_	3.00389	7.70516	5.85791	8.45916	5.44957	2.41607
255517_at	At4g02290	putative endo-1,4-beta glucanase similar to plant endo-1,4-beta glucanases	1.15228	2.28981	2.2246	1.92744	1.27046	2.42616
247779_at	At5g58760	putative protein damage-specific DNA binding protein 2, Homo sapiens, PIR:I38909	0.431769	0.171129	0.25324	1.23517	1.52641	2.45563
265199_s_at	At2g36770	putative glucosyl transferase	0.592381	0.158065	0.118854	1.30104	1.91208	2.47534
252405_at	At3g48120	putative protein RNA helicase HEL117, Rattus norvegicus, PIR2:A57514	1.12064	0.459877	0.241326	1.56516	1.13126	2.49088
259368_at	At1g69100	aspartic protease, putative similar to aspartic protease precursor GI:951448 from [Lycopersicon esculentum]	3.13218	0.476232	0.158478	0.430447	0.704426	2.49589
254627_at	At4g18395	Expressed protein ; supported by full-length cDNA: Ceres: 24883.	0.516437	0.378869	0.123623	1.35752	2.97072	2.55618
264917_at	At1g60500	unknown protein contains Pfam profile: PF02212 dynamin GTPase effector domain	0.78789	0.357002	0.213678	0.957476	2.70392	2.57646
256817_at	At3g21410	F-box protein family, AtFBW1 contains similarity to F-box domain IPR:001810; predicted by genemark.hmm	1.29312	0.465741	0.0995752	0.622677	0.54304	2.58736
266598_at	At2g46110	3-methyl-2-oxobutanoate hydroxy-methyl-transferase	0.345266	0.191702	0.255207	0.978032	2.2446	2.59754
249328_at	At5g40820	AtRAD3 (dbj|BAA92828.1) ; supported by cDNA: gi_7288125_dbj_AB040133.1_AB040133	0.632212	0.327126	0.492264	0.564712	1.10064	2.59957
264617_at	At2g17660	unknown protein	0.388933	0.377923	0.334672	1.05559	1.73467	2.61611
267275_at	At2g30240	putative Na H antiporter	2.2751	0.257994	0.149377	0.43413	0.840221	2.63511
246254_at	At4g36450	MAP kinase like protein	0.963895	0.224446	0.318577	1.19489	0.58159	2.65256
248801_at	At5g47370	homeobox-leucine zipper protein-like ; supported by cDNA: gi_15450446_gb_AY052324.1_	1.92553	2.78286	3.05158	5.45044	4.22996	2.67002
260856_at	At1g21910	TINY-like protein similar to TINY GB:CAA64359 GI:1246403 from [Arabidopsis thaliana];supported by full-length cDNA: Ceres:19721.	1.16845	2.26191	2.79953	2.75785	2.8769	2.67992
261690_at	At1g50090	branched-chain amino acid aminotransferase, putative similar to branched-chain amino acid aminotransferase GB:AAF07192 GI:6319167 from [Solanum tuberosum]	3.30474	0.283127	0.128992	1.76307	0.569005	2.69176
255971_at	At3g29510	transposon related protein similar to retroviral-like transposon Tnt GI:20044 from [Arabidopsis thaliana]	0.364341	0.13794	0.21627	0.687627	1.14398	2.69648
250360_at	At5g11360	putative protein probable serine/threonine protein kinase, Arabidopsis thaliana, SWISSPROT:NAK_ARATH	0.582638	0.215885	0.27154	1.29562	1.16573	2.7032
263794_at	At2g24620	similar to S-locus glycoproteins	0.51721	0.338338	0.313947	1.30891	5.21969	2.71335
247772_at	At5g58610	putative protein various predicted proteins, Arabidopsis thaliana	0.676062	0.159874	0.141526	0.670886	0.288528	2.73674
252628_at	At3g44960	putative protein	0.715259	0.0718569	0.067292	1.00543	0.477632	2.73933
256645_at	At3g24250	hypothetical protein predicted by genemark.hmm	0.770693	0.382912	0.338191	0.927919	1.29866	2.75615
246411_at	At1g57770	hypothetical protein contains similarity to phytoene dehydrogenase (PDH1) GI:433144 from [Cercospora nicotianae]	0.230775	0.0662701	0.0959358	0.782338	0.19668	2.81083
245397_at	At4g14560	auxin-responsive protein IAA1 ;supported by full-length cDNA: Ceres:33860.	0.857289	2.5208	2.83359	9.04414	9.73508	2.82088
251673_at	At3g57240	beta-1,3-glucanase	1.45245	0.495756	0.432334	0.982893	0.789466	2.87125
247352_at	At5g63650	serine/threonine-protein kinase ;supported by full-length cDNA: Ceres:39888.	1.15467	3.89699	2.89218	4.27993	3.13986	2.8808
256552_at	At3g31350	hypothetical protein predicted by genemark.hmm	0.965335	0.21096	0.197861	0.878747	0.129831	2.94142
252259_at	At3g49460	putative protein acidic ribosomal protein P1a - Zea mays, EMBL:U62752	0.153061	0.109207	0.0936451	0.246864	3.05319	2.9532
261452_s_at	At1g21020	hypothetical protein predicted by genemark.hmm	0.733576	0.281582	0.265164	0.633634	0.827266	2.97732
253103_at	At4g36110	putative auxin-induced protein high similarity to auxin-induced protein 15A, soybean, PIR2:JQ1096; supported by cDNA: gi_13194817_gb_AF349524.1_AF349524	1.95815	3.41971	5.02499	6.266	5.54074	2.99327
261554_at	At1g63400	PPR-repeat protein contains multiple PPR-repeats Pfam profile: PF01535	0.395503	0.119178	0.0890044	0.947416	3.60866	3.00053
254942_at	At4g10880	putative protein predicted proteins, Arabidopsis thaliana	1.35175	0.349391	0.135182	1.53349	0.879305	3.01631
246668_at	At5g29397	putative protein	0.635383	0.175155	0.130016	0.756091	0.713666	3.02168
264557_at	At1g09550	putative pectinacetylesterase precursor similar to Vigna radiata pectinacetylesterase precursor, gi|1431629	0.240888	0.293074	0.167922	0.766237	6.0941	3.07065
244931_at	orf110b	hypothetical protein	0.742735	0.194929	0.164385	1.14512	0.836007	3.10955
265696_at	At2g31955	putative molybdopterin biosynthesis CNX2 protein identical to GB:Z48047	0.971545	0.174275	0.109681	1.13008	1.1182	3.12121
251250_at	At3g62180	putative protein pectin methylesterase - Arabidopsis thaliana, EMBL:AJ250430	0.138324	0.185922	0.163702	0.705074	8.11869	3.12163
267451_at	At2g33710	putative AP2 domain transcription factor	1.03393	0.316608	0.0781	5.84705	3.40901	3.16481
265622_at	At2g27280	unknown protein	1.02689	0.140534	0.0775943	1.19606	1.45656	3.17072
252380_at	At3g47740	ABC-type transport protein-like protein ATP binding cassette transporter ABC1, Homo sapiens, PIR2:A54774	0.189525	0.219297	0.220044	0.794287	4.36449	3.17313
245579_at	At4g14810	hypothetical protein	0.939239	0.28715	0.188067	1.76777	1.4651	3.17826
263916_at	At2g36440	hypothetical protein predicted by genscan	0.191228	0.246725	0.140522	0.357386	1.08856	3.17832
261842_at	At1g16160	hypothetical protein contains similarity to wall-associated kinase 4 GI:3355308 from [Arabidopsis thaliana]	0.287873	0.195249	0.334154	0.442189	1.50662	3.19949
246256_at	At4g36770	glucosyltransferase-like protein	0.484646	0.130523	0.208449	0.22446	0.555417	3.21573
265878_at	At2g42410	putative SUPERMAN-like C2H2 zinc finger transcription factor	0.241358	0.24496	0.295301	0.567152	1.5049	3.22114
259722_at	At1g60930	putative DNA helicase similar to ATP-DEPENDENT DNA HELICASE HUS2 GB:Q09811 from [Schizosaccharomyces pombe]	0.32846	0.29317	0.266229	1.0232	4.04714	3.23813
255178_at	At4g08050	may be a pseudogene	16.0687	0.216202	0.404865	0.0981476	0.956518	3.30235
251282_at	At3g61630	putative protein transcription factor Pti6 - Lycopersicon esculentum, PIR:T07728;supported by full-length cDNA: Ceres:100688.	0.451344	0.171562	0.203513	1.0896	0.799851	3.3046
263917_at	At2g36450	putative AP2 domain transcription factor pFAM domain (PF00847)	0.959365	0.243958	0.303469	0.719823	1.02947	3.31418
245959_at	At5g19640	peptide transport protein-like peptide transport protein - Hordeum vulgare, EMBL:AF023472	0.186499	0.0508938	0.122804	0.486317	0.944997	3.3502
251655_at	At3g57160	hypothetical protein	0.331917	0.184958	0.364866	0.135528	0.588422	3.38692
251017_at	At5g02760	protein phosphatase - like protein protein phosphatase 2C homolog, Mesembryanthemum crystallinum, EMBL:AF097667	1.1559	2.00035	2.04203	7.76769	6.89237	3.38899
248408_at	At5g51520	ripening-related protein-like	0.334178	0.13057	0.176289	0.575456	1.88213	3.43475
266492_at	At2g07020	putative protein kinase contains a protein kinase domain profile (PDOC00100)	0.708776	0.124043	0.244307	0.513822	0.749927	3.43855
255223_at	At4g05370	putative protein predicted proteins, Arabidopsis thaliana	0.420312	0.23467	0.445013	0.463913	0.802496	3.47789
256951_at	At3g19085	hypothetical protein predicted by genemark.hmm	0.781215	0.284879	0.244225	1.43451	0.931139	3.4885
248902_at	At5g46440	unknown protein	1.12427	0.154008	0.155862	1.27848	0.394178	3.51215
267589_at	At2g42050	hypothetical protein	0.536231	0.359713	0.2928	0.38911	1.97131	3.53425
258762_at	At3g10750	hypothetical protein	0.776174	0.178589	0.117084	0.537004	0.9678	3.53563
255246_at	At4g05640	putative protein hypothetical protein F14O4.3 - Arabidopsis thaliana,PID:g4733987	23.2916	0.212166	0.169223	0.358173	0.768787	3.54327
252762_at	At3g42780	putative protein hypothetical protein MZB10.16 - Arabidopsis thaliana, EMBL:AC009326	3.49566	0.428397	0.12915	0.399317	0.87961	3.5498
259108_at	At3g05540	putative translationally controlled tumor protein similar to translationally controlled tumor protein GB:AAD10032 from (Hevea brasiliensis)	0.205949	0.192909	0.193765	0.0509423	2.47409	3.55425
259549_at	At1g35290	unknown protein ;supported by full-length cDNA: Ceres:19191.	0.972555	0.123786	0.229597	0.846644	1.23064	3.57192
246024_at	At5g21130	putative protein predicted protein - Arabidopsis thaliana, EMBL:AC005623	4.60159	0.48988	0.0820834	4.36142	0.2874	3.57298
265604_s_at	At2g14350	hypothetical protein predicted by genscan and genefinder	0.324908	0.179348	0.330344	1.84604	7.30438	3.58714
266134_s_at	At2g45110	putative beta-expansin	1.17712	0.276618	0.364591	1.6047	0.690195	3.62644
263204_at	At1g05480	hypothetical protein contains similarity to zinc finger helicase GI:2306766 from (Homo sapiens)	0.8489	0.468667	0.268641	0.812862	1.19498	3.63598
255273_at	At4g05280	putative protein various predicted proteins, Arabidopsis thaliana	0.695819	0.132796	0.133279	0.180311	1.11857	3.64469
257632_at	At3g26190	cytochrome P450, putative similar to cytochrome P450 GB:O65784 [Arabidopsis thaliana]	1.06887	0.282958	0.044647	2.63623	5.34602	3.67218
249564_at	At5g38400	unknown protein	0.352557	0.150253	0.252591	0.222958	0.45323	3.67458
255170_at	At4g07970	hypothetical protein similar to A. thaliana hypothetical proteins	0.199494	0.19317	0.102023	1.07538	6.51976	3.68605
256719_at	At2g34130	En/Spm-like transposon protein related to En/Spm transposon family of maize	0.355515	0.148871	0.0841132	0.443471	1.76225	3.68869
267148_at	At2g23470	hypothetical protein predicted by genscan	0.922475	0.270669	0.188009	1.51111	0.32801	3.70273
249669_at	At5g35880	putative protein similar to unknown protein (gb|AAF25967.1)	0.458649	0.169108	0.214556	0.538503	1.99488	3.70602
266199_at	At2g38910	putative calcium-dependent protein kinase	1.00288	0.176976	0.141978	0.516232	0.535555	3.70752
252668_at	At3g44210	hypothetical protein	1.22684	0.459331	0.148213	1.05741	1.21827	3.78192
249593_at	At5g37900	putative protein SIAH1 protein, Brassica napus, EMBL:BNA245479	0.528213	0.258373	0.173931	0.473269	2.00534	3.79677
258806_at	At3g04020	unknown protein	0.840091	0.440146	0.436362	0.846101	1.548	3.82752
250240_at	At5g13590	unknown protein	0.549378	0.138586	0.206925	0.695515	1.35925	3.93679
246534_at	At5g15890	putative protein several hypothetical proteins - Arabidopsis thaliana	0.394399	0.260249	0.419343	0.984805	2.535	3.94991
248922_at	At5g45980	putative protein contains similarity to homeodomain transcription factor	0.741967	0.207979	0.24936	0.173444	1.26817	3.97582
257468_at	At1g47470	hypothetical protein contains similarity to envelope glycoprotein GI:5001891 from [Human immunodeficiency virus type 1]	0.134319	0.0797021	0.159509	0.166992	2.06012	4.08285
263849_at	At2g04490	putative retroelement pol polyprotein	0.649085	0.108782	0.176864	0.369898	1.03406	4.12969
249350_at	At5g40360	MYB -like protein MYB22, Arabidopsis thaliana, EMBL:AF175986; supported by cDNA: gi_15375292_gb_AF334814.2_AF334814	0.82447	0.24339	0.186774	1.04376	0.830852	4.13754
265981_s_at	At2g11170	putative replication protein A1	1.62511	0.465775	0.203755	1.27849	1.2238	4.16077
255069_s_at	At4g08990	Met2-type cytosine DNA-methyltransferase-like protein DNA (cytosine-5-)-methyltransferase - Arabidopsis thaliana,PIR2:S59604	0.945223	0.25167	0.27236	0.437109	1.07442	4.20108
257441_at	At2g04020	putative GDSL-motif lipase/hydrolase similar to APG proteins; pFAM domain PF00657	0.53667	0.278009	0.208997	0.334887	1.69039	4.21692
247144_at	At5g65590	DOF zinc finger protein-like	0.846031	0.189335	0.255786	1.2665	0.358218	4.29725
252448_at	At3g47050	beta-D-glucan exohydrolase - like protein beta-D-glucan exohydrolase, Nicotiana tabacum, TREMBL:AB017502_1	0.410334	0.331804	0.312521	0.466469	2.29184	4.30841
250277_at	At5g12940	putative protein DRT100 protein precursor, Arabidopsis thaliana, PIR:A46260;supported by full-length cDNA: Ceres:41409.	1.34404	2.0413	2.70589	6.68891	4.03099	4.33406
246706_at	At5g28130	putative protein predicted proteins, Arabidopsis thaliana	0.791258	0.35448	0.182535	0.706267	1.46056	4.3923
254173_at	At4g24580	putative protein Kaposi's sarcoma-associated herpesvirus glycoprotein M.., PATX:G2246532	0.949323	0.130337	0.150923	0.232671	0.186044	4.39655
258031_s_at	At3g27490	hypothetical protein similar to hypothetical protein GB:CAB75482 from [Arabidopsis thaliana]	0.84528	0.144235	0.163303	0.333402	0.693035	4.42493
261680_at	At1g47350	hypothetical protein similar to hypothetical protein GB:AAD22292 GI:6598654 from [Arabidopsis thaliana]	1.52859	0.208676	0.114626	0.97845	0.520408	4.45336
262371_at	At1g73160	putative glycosyl transferase contains Pfam profile: PF00534 Glycosyl transferases group 1	0.475554	0.113156	0.127075	0.896239	1.78082	4.47703
255710_at	At4g00030	predicted protein of unknown function ; supported by cDNA: gi_15809916_gb_AY054226.1_	0.963719	0.103151	0.227519	1.16161	0.535126	4.49869
254585_at	At4g19500	resistence protein - like downy mildew resistance protein RPP5, Arabidopsis thaliana, PATX:G2109275	0.726965	0.0154457	0.131369	0.787472	0.646258	4.52832
261007_at	At1g26400	hypothetical protein similar to reticuline oxidase-like protein GB:CAB45849 GI:5262223 from [Arabidopsis thaliana]	0.744887	0.154102	0.076882	0.875862	1.38152	4.5517
253833_at	At4g27790	putative calcium binding protein taipoxin-associated calcium binding protein-49 precursor - rat, PIR2:I56519	1.12335	0.249354	0.269152	0.321043	1.30561	4.56465
262045_at	At1g80240	hypothetical protein predicted by genemark.hmm	2.67043	3.00684	2.58845	8.96894	5.23194	4.60385
249476_at	At5g38910	germin - like protein probable germin type 2, Arabidopsis thaliana, PIR:H71408	0.652616	0.211646	0.185733	1.1398	1.28671	4.62731
257340_at	At2g10760	pseudogene, retroelement pol polyprotein	2.9231	0.346926	0.130114	0.990649	0.38509	4.65754
260581_at	At2g47190	MYB transcription factor (Atmyb2)	0.663124	0.181302	0.163613	0.456483	0.970466	4.6636
267243_at	At2g02660	hypothetical protein predicted by genscan	4.75978	0.382303	0.479179	0.375633	0.138218	4.73103
258620_at	At3g02940	putative MYB family transcription factor contains Pfam profile: PF00249 Myb-like DNA-binding domain; supported by cDNA: gi_15375289_gb_AF249310.2_AF249310	0.401935	0.180132	0.37955	0.271685	0.424372	4.7372
258411_at	At3g17280	hypothetical protein predicted by genmark	0.104163	0.127689	0.12711	0.665061	8.33047	4.76543
257526_s_at	At3g09330	hypothetical protein similar to putative protein GB:CAB41101 [Arabidopsis thaliana]	0.740867	0.199081	0.118465	1.26396	1.88103	4.76899
245485_at	At4g16230	proline-rich, APG like protein	0.650333	0.143444	0.237755	0.599332	1.04135	4.82526
263416_at	At2g17170	hypothetical protein contains protein kinase domain	0.530491	0.110827	0.280795	0.375228	1.2861	4.86422
248229_at	At5g53810	caffeic acid 3-O-methyltransferase-like protein ; supported by full-length cDNA: Ceres: 99784.	1.1072	0.0845438	0.365448	1.14392	0.169368	4.89224
262087_at	At1g56030	hypothetical protein predicted by genemark.hmm	0.355982	0.305156	0.123916	2.52462	1.6026	4.91855
245595_at	At4g14170	hypothetical protein	0.515275	0.0806616	0.0836818	0.512105	1.09801	4.91922
256809_at	At3g21440	hypothetical protein predicted by genemark.hmm	1.17549	0.12823	0.157672	1.0381	0.605906	4.9211
255391_at	At4g03670	hypothetical protein similar to T6P5.7, GenBank accession number AC005970	0.0738102	0.139977	0.246759	0.386886	6.49911	4.94768
260607_at	At2g43700	putative receptor protein kinase	1.39491	0.232791	0.213409	0.722186	0.666051	4.97118
247093_at	At5g66350	zinc finger protein SHI-like ; supported by cDNA: gi_4929802_gb_AF152555.1_AF152555	1.01876	0.295361	0.226044	0.596964	0.512735	5.01009
265112_at	At1g62530	hypothetical protein predicted by genscan+	1.88394	0.108937	0.0880234	1.28814	0.114313	5.01875
256912_at	At3g23850	hypothetical protein predicted by genemark.hmm	1.78318	0.314054	0.159405	0.646809	1.27698	5.02154
254751_at	At4g13150	hypothetical protein	0.765932	0.243541	0.114582	0.239297	1.14787	5.16119
262734_at	At1g28640	lipase, putative similar to lipase GB:AAA93262 GI:1145627 [Arabidopsis thaliana]	1.58945	0.274177	0.210421	0.247025	0.42421	5.17099
245837_at	At1g58450	peptidylprolyl isomerase, putative similar to peptidylprolyl isomerase GI:9294180 from [Arabidopsis thaliana]	0.934119	0.127412	0.154096	0.786619	0.871149	5.18917
245754_at	At1g35183	hypothetical protein predicted by genemark.hmm	0.219311	0.226088	0.151495	1.35861	8.07402	5.21858
250708_at	At5g06070	Expressed protein ; supported by full-length cDNA: Ceres: 97505.	0.688635	0.280677	0.201498	2.00765	1.9589	5.28471
254696_at	At4g17930	hypothetical protein	0.418952	0.141334	0.182704	0.384453	2.07329	5.37717
261983_at	At1g33770	protein kinase, putative similar to cdc2-related protein kinase GB:AAA58424 GI:180492 from [Homo sapiens]	0.262454	0.0588733	0.0925142	0.43883	2.49863	5.40967
257436_s_at	At2g24650	hypothetical protein predicted by genefinder	0.467096	0.143576	0.317997	0.497244	0.969959	5.46719
252232_at	At3g49760	bZIP transcription factor - like protein bZIP DNA-binding protein, Lycopersicon esculentum, EMBL:AF176641;supported by full-length cDNA: Ceres:14432.	0.254698	0.123336	0.205113	0.463872	1.43598	5.5254
253244_at	At4g34580	putative protein SEC14 protein, Saccharomyces cerevisiae, PIR2:A30106	0.661561	0.294824	0.232547	3.1154	3.41407	5.53304
260456_at	At1g72490	hypothetical protein	0.759222	0.23701	0.132793	0.1691	2.19732	5.57214
255153_at	At4g08210	putative protein several hypothetical proteins - Arabidopsis thaliana	0.638	0.175234	0.14758	0.821178	1.87569	5.66002
252720_at	At3g43970	putative protein predicted protein, Arabidopsis thaliana	0.503256	0.114161	0.160196	0.364991	1.24951	5.66545
265714_at	At2g03520	putative integral membrane protein	0.0977562	0.166831	0.319049	0.239762	5.83327	5.69986
250504_at	At5g09840	putative protein similar to unknown protein (emb|CAB71880.1)	0.276256	0.0757258	0.0723408	0.889336	2.24042	5.70916
260757_at	At1g48940	phytocyanin, putative similar to phytocyanin homolog GI:8515096 from [Pinus taeda]	3.9984	0.424598	0.0767547	2.11063	0.836376	5.73849
255606_at	At4g01110	hypothetical protein similar to T3F17.5, GenBank accession number AC005397	0.760679	0.37322	0.17926	2.98687	3.20621	5.74416
263512_at	At2g12350	hypothetical protein predicted by genefinder	1.25048	0.355298	0.215937	1.81199	0.966282	5.82853
247756_at	At5g59100	subtilisin-like serine protease contains similarity to prepro-cucumisin GI:807698 from [Cucumis melo]	0.469254	0.298519	0.280508	0.876761	3.67596	5.85512
265164_at	At1g23600	putative OBP32pep protein	0.181342	0.135638	0.0943258	0.636565	5.32096	5.97998
263455_at	At2g22320	hypothetical protein predicted by genefinder	4.41406	0.332864	0.110203	1.80205	0.979063	6.06232
263027_at	At1g24010	hypothetical protein predicted by genemark.hmm	0.392755	0.0511539	0.157902	0.2209	1.58981	6.17657
256901_at	At3g30800	hypothetical protein contains similarity to polyprotein GB:BAA75236 from [Nicotiana tabacum]	1.01783	0.277834	0.221422	0.821808	0.437287	6.25932
251231_at	At3g62760	Glutathione transferase III-like protein Glutathione transferase III(b) - Zea mays, EMBL:AJ010296	0.660399	0.121108	0.137536	0.478478	1.91598	6.27379
247462_at	At5g62080	A9 protein precursor - like A9 protein precursor, Brassica napus, PIR:S22467; supported by full-length cDNA: Ceres: 27795.	1.09711	0.127267	0.161509	0.274669	0.581065	6.30211
263502_s_at	At2g07675	hypothetical protein	0.730245	0.077147	0.124992	0.6367	0.732636	6.43816
266339_s_at	At2g01390	hypothetical protein predicted by genscan	0.232877	0.155668	0.368843	0.79921	1.65578	6.52383
263161_at	At1g54020	myrosinase-associated protein, putative similar to myrosinase-associated protein GI:1769967 from [Brassica napus]; supported by cDNA: gi_15809979_gb_AY054258.1_	0.624645	0.119339	0.0619769	0.976882	1.16551	6.58517
257402_at	At1g23570	hypothetical protein similar to putative OBP32pep protein GB:AAC98012 GI:4056439 from (Arabidopsis thaliana)	4.94782	0.411377	0.0666794	5.43977	0.395904	6.65447
264477_at	At1g77240	amp-binding protein, putative similar to amp-binding protein GI:1903033 from [Brassica napus]	0.275905	0.0827788	0.128454	0.421799	0.892594	6.72835
263645_at	At2g04720	putative GTP-binding protein	0.319144	0.105978	0.104993	0.675215	3.92825	6.75644
252195_at	At3g50190	putative protein various predicted proteins, Arabidopsis thaliana and Oryza sativa	0.733367	0.207991	0.0678708	1.60547	1.49829	6.88383
263313_at	At2g10450	14-3-3 protein (grf15), putative contains similarity to GF14 psi chain GI:166717, SP:P42644 from [Arabidopsis thaliana]	4.01862	0.428499	0.164492	0.745576	0.24785	7.02857
259778_at	At1g29610	hypothetical protein predicted by genemark.hmm	0.880379	0.344494	0.191428	2.59958	2.58641	7.11121
260013_at	At1g68090	putative annexin similar to annexin p33 GB:CAA66900 [Zea mays] (members of the annexin family of plants may play roles in secretion and/or fruit ripening); supported by cDNA: gi_12667519_gb_AY014797.1_	2.36729	0.347307	0.069442	0.902992	0.328064	7.11473
262320_at	At1g27550	hypothetical protein predicted by genscan	0.653189	0.182352	0.177451	0.241114	2.61553	7.15135
261281_at	At1g35740	hypothetical protein predicted by genemark.hmm	0.831875	0.101485	0.0566444	0.785926	1.2002	7.15302
261291_at	At1g36970	hypothetical protein predicted by genemark.hmm	1.07873	0.25825	0.240997	1.09163	1.50391	7.27962
256580_s_at	At3g28810	hypothetical protein	2.66459	0.319039	0.374969	0.339619	0.454401	7.38313
261391_at	At1g35030	hypothetical protein similar to hypothetical protein GB:AAG10811 GI:9989048 from (Arabidopsis thaliana)	0.179236	0.345954	0.138394	0.730509	7.56101	7.46009
265598_at	At2g14270	putative protein phosphatase 2C	0.968098	0.122701	0.152137	0.765686	0.614363	7.61138
254213_at	At4g23590	tyrosine transaminase like protein tyrosine transaminase (EC 2.6.1.5) - rat, EMBL:X02741	1.74794	0.116943	0.153129	1.24095	0.718589	7.6142
250171_at	At5g14300	prohibitin - like protein prohibitin, Arabidopsis thaliana, EMBL:ATU69155	1.89162	0.267353	0.393521	0.513082	0.590102	7.95927
252146_at	At3g51210	putative protein steroid sulfotransferase 2 - Brassica napus, EMBL:AF000306	1.05027	0.146086	0.294311	0.977192	0.0905689	8.27914
259921_at	At1g72540	putative protein kinase similar to protein kinase APK1A GB:Q06548 [Arabidopsis thaliana]	0.782566	0.239227	0.208711	1.52339	0.922069	8.45786
255375_at	At4g03780	putative athila-like protein	4.4032	0.316992	0.140116	0.151405	0.508442	8.50488
248407_at	At5g51500	pectinesterase	1.0678	0.0926874	0.104768	0.409819	0.932595	8.58488
254245_at	At4g23240	serine/threonine kinase - like protein serine/threonine kinase, Brassica oleracea	1.74221	0.108751	0.0652121	0.710695	0.687606	8.66997
260108_at	At1g63280	hypothetical protein similar to putative serpin GB:AAD15462 from [Arabidopsis thaliana]	0.101104	0.117179	0.144637	1.0218	3.91019	8.8032
263269_at	At2g11540	En/Spm-like transposon protein related to En/Spm transposon family of maize	0.534659	0.0769366	0.133158	0.363268	1.02235	8.90151
267191_at	At2g44110	similar to Mlo proteins from H. vulgare ; supported by cDNA: gi_14091599_gb_AF369576.1_AF369576	0.865775	0.157928	0.129544	1.37475	1.39356	8.93111
267460_at	At2g33810	putative squamosa-promoter binding protein ;supported by full-length cDNA: Ceres:10375.	1.03612	0.156403	0.113663	0.634415	0.575975	8.93487
257385_at	At2g01800	hypothetical protein predicted by genscan and genefinder	3.03168	0.226824	0.282671	1.44938	0.227812	9.02572
260643_at	At1g53270	hypothetical protein contains similarity to ABC transporter GI:10280532 from [Homo sapiens]	0.951233	0.295053	0.126431	1.62339	1.59575	9.0674
255124_at	At4g08560	putative self-incompatability RNA-binding protein	2.08402	0.400727	0.369704	3.1292	0.338536	9.2559
248111_at	At5g55330	wax synthase-like protein	1.00486	0.201727	0.10097	1.02201	2.76314	9.27821
255048_at	At4g09600	gibberellin-regulated protein GASA3 precursor ; supported by cDNA: gi_15450402_gb_AY052302.1_	2.0207	0.276336	0.116659	0.391659	0.646573	9.29639
253426_at	At4g32370	putative protein polygalacturonase (EC 3.2.1.15)precursor, Lycopersicon esculentum, PIR2:A25534	1.1101	0.442617	0.396777	0.793058	0.594426	9.35051
248617_at	At5g49590	putative protein similar to unknown protein (pir||T02348)	0.611119	0.0971559	0.0990048	0.329022	2.42064	9.49817
246788_at	At5g27580	putative protein hypothetical proteins - Arabidopsis thaliana, weak similarity to MADS-box proteins	0.426186	0.144624	0.129215	0.495779	1.47612	9.73182
265755_at	At2g10630	En/Spm transposon hypothetical protein 1 related to the Tam1 transposon protein (TNP2) of Antirrhinum majus	0.573458	0.320945	0.0691717	2.64185	3.05239	10.1623
252004_at	At3g52780	purple acid phosphatase-like protein purple acid phosphatase precursor, Phaseolus vulgaris, EMBL:PVPAPHOSP	0.610863	0.023665	0.102175	1.17565	1.05474	10.2084
256208_at	At1g50930	hypothetical protein predicted by genemark.hmm	0.126072	0.0995862	0.166807	1.33114	0.648336	10.4229
252403_at	At3g48080	hypothetical protein	1.39053	0.089064	0.337184	2.02924	1.3851	11.0004
266661_at	At2g25820	TINY-like AP2 domain transcription factor ; supported by cDNA: gi_13878156_gb_AF370341.1_AF370341	2.276	0.210319	0.173141	2.56362	1.41305	11.1101
249349_at	At5g40350	putative transcription factor MYB24 ; supported by full-length cDNA: Ceres: 262460.	0.273182	0.151069	0.0460532	0.139842	4.24665	11.1807
245753_at	At1g35143	hypothetical protein similar to putative replication protein GB:AAF30343 GI:6862955 from [Arabidopsis thaliana]	2.4267	0.120955	0.162701	0.179987	0.0452074	11.5241
246365_at	At1g39750	hypothetical protein	0.112122	0.0516016	0.10212	0.535298	4.50566	11.6095
254836_at	At4g12330	flavonoid 3,5-hydroxylase like protein flavonoid 3',5'-hydroxylase - Campanula medium, PID:d1003951	1.13166	0.0204006	0.0562186	1.05623	0.827452	11.6706
253583_at	At4g30680	translation initiation factor-like protein translation initiation factor eIF-4F isozyme form subunit p82 - Triticum sp.,PIR2:A44452	1.38058	0.148609	0.0632	1.44947	1.07212	12.3958
267337_at	At2g39980	putative anthocyanin 5-aromatic acyltransferase ; supported by cDNA: gi_13937225_gb_AF372968.1_AF372968	1.43331	3.26429	4.0258	35.8627	24.8341	12.5372
260861_at	At1g43840	hypothetical protein predicted by genemark.hmm	3.98034	0.167054	0.0603812	1.54745	0.602097	12.6541
263335_x_at	At2g04970	hypothetical protein	0.448917	0.110184	0.0543003	0.87248	0.569733	13.2948
255347_at	At4g03810	putative retrotransposon protein	0.30271	0.0538768	0.481549	0.496067	1.18874	13.7172
254136_at	At4g24860	putative protein various predicted proteins, Arabidopsis thaliana	1.08497	0.134244	0.078778	0.521542	0.625033	15.3755
260773_at	At1g78440	gibberellin 2- oxidase identical to gibberellin 2- oxidase GI:4678366 from [Arabidopsis thaliana];supported by full-length cDNA: Ceres:156482.	0.372389	0.0538342	0.0655685	0.530251	2.24733	15.6831
257200_at	At3g23720	hypothetical protein predicted by genemark.hmm	0.115964	0.0159609	0.044601	0.0760427	2.83163	16.7854
253763_at	At4g28850	xyloglucan endotransglycosylase - like protein xyloglucan endotransglycosylase 1,Fagus sylvatica, PID:e1354157	0.330157	0.225495	0.108572	5.89637	1.99914	18.5036
261978_at	At1g37060	Athila retroelment ORF 1, putative similar to GB:CAA57397 from (Arabidopsis thaliana)	1.23977	0.0829085	0.0699469	0.751617	1.67729	19.8006
246643_s_at	At5g34990	putative protein various predicted proteins, Arabidopsis thaliana	0.361004	0.0902491	0.0908572	1.1922	1.48825	24.7442
245076_at	At2g23170	unknown protein	1.69238	2.55168	2.94139	81.0443	51.112	34.2185
