# Supplementary material for: Opposite Root Growth Phenotypes of hy5 versus hy5 hyh Mutants Correlate with Increased Constitutive Auxin Signaling
Source: PLoS Genet. 2006 Nov 24;2(11):e202. doi: 10.1371/journal.pgen.0020202 (PMC1657057; doi:10.1371/journal.pgen.0020202)
Supplement: Table S2 — The columns indicate the Affymetrix probe identifier, the Arabidopsis gene identifier, the gene description, and the expression ratios as indicated. dbl. indicates hy5 hyh double mutant. (88 KB XLS) [file pgen.0020202.st002.xls]

## Sheet: Sibout et al. Tab.S2
Affymetrix identifier	AGI code	Gene description	hy5 / wt	dbl. / wt	dbl. / hyh	wt+aux / wt	hy5+aux / hy5	dbl.+aux / dbl.
259108_at	At3g05540	putative translationally controlled tumor protein similar to translationally controlled tumor protein GB:AAD10032 from (Hevea brasiliensis)	0.205949	0.192909	0.193765	0.0509423	2.47409	3.55425
252756_s_at	At3g43550	putative protein hypothetical proteins - Arabidopsis thaliana	0.107875	0.191349	0.235128	0.0717689	6.32511	1.65558
257200_at	At3g23720	hypothetical protein predicted by genemark.hmm	0.115964	0.0159609	0.044601	0.0760427	2.83163	16.7854
255384_at	At4g03580	hypothetical protein	0.262383	0.234194	0.237091	0.0914861	2.65467	0.939932
255178_at	At4g08050	may be a pseudogene	16.0687	0.216202	0.404865	0.0981476	0.956518	3.30235
261094_at	At1g62920	hypothetical protein predicted by genemark.hmm	0.872796	0.166654	0.124312	0.115258	0.952503	2.06287
260241_at	At1g63710	putative cytochrome P450 similar to cytochrome P450 GB:O23066 [Arabidopsis thaliana];supported by full-length cDNA: Ceres:37538.	1.34983	3.42317	12.8087	0.117025	0.69899	0.203209
264496_at	At1g27285	putative polyprotein similar to GB:AAC02666	0.752872	0.0579258	0.135373	0.124048	0.0909201	0.606883
256857_at	At3g15170	NAM-like protein similar to NAM (no apical meristem formation) GB:CAA63101 [Petunia x hybrida]; supported by cDNA: gi_12060421_dbj_AB049069.1_AB049069	0.503182	0.273711	0.273705	0.126807	1.81809	1.24868
251655_at	At3g57160	hypothetical protein	0.331917	0.184958	0.364866	0.135528	0.588422	3.38692
249349_at	At5g40350	putative transcription factor MYB24 ; supported by full-length cDNA: Ceres: 262460.	0.273182	0.151069	0.0460532	0.139842	4.24665	11.1807
255375_at	At4g03780	putative athila-like protein	4.4032	0.316992	0.140116	0.151405	0.508442	8.50488
266494_at	At2g07040	putative receptor-like protein kinase	0.961603	2.56413	8.30441	0.159876	0.217754	0.0780077
257468_at	At1g47470	hypothetical protein contains similarity to envelope glycoprotein GI:5001891 from [Human immunodeficiency virus type 1]	0.134319	0.0797021	0.159509	0.166992	2.06012	4.08285
260456_at	At1g72490	hypothetical protein	0.759222	0.23701	0.132793	0.1691	2.19732	5.57214
248922_at	At5g45980	putative protein contains similarity to homeodomain transcription factor	0.741967	0.207979	0.24936	0.173444	1.26817	3.97582
245753_at	At1g35143	hypothetical protein similar to putative replication protein GB:AAF30343 GI:6862955 from [Arabidopsis thaliana]	2.4267	0.120955	0.162701	0.179987	0.0452074	11.5241
255273_at	At4g05280	putative protein various predicted proteins, Arabidopsis thaliana	0.695819	0.132796	0.133279	0.180311	1.11857	3.64469
255974_at	At3g31023	hypothetical protein	1.21035	0.178944	0.257853	0.189392	0.553433	1.1256
263166_at	At1g03050	putative protein destination factor Similar to clathrin assembly protein gb|AF041374 (CALM) from Rattus norvegicus	0.131787	0.101879	0.143225	0.19635	2.45612	1.24964
257570_at	At3g13662	dirigent protein, putative similar to dirigent protein GB:AAF25365 from [Thuja plicata]	0.431884	0.132354	0.208637	0.203731	0.872563	1.0728
251950_at	At3g53600	zinc finger - like protein Zat11 zinc finger protein, Arabidopsis thaliana, EMBL:ATRZAT11	0.144175	0.311895	0.250437	0.206181	2.96173	2.22889
264282_at	At1g61840	hypothetical protein similar to hypothetical protein GI:3184279 from [Arabidopsis thaliana]	0.945661	20.1984	4.28779	0.217739	1.33917	0.0988487
263027_at	At1g24010	hypothetical protein predicted by genemark.hmm	0.392755	0.0511539	0.157902	0.2209	1.58981	6.17657
253641_at	At4g29980	hypothetical protein ;supported by full-length cDNA: Ceres:42211.	1.38223	0.447131	0.184138	0.221524	1.49807	2.03154
249564_at	At5g38400	unknown protein	0.352557	0.150253	0.252591	0.222958	0.45323	3.67458
245443_at	At4g16730	limonene cyclase like protein	1.74421	0.103189	0.230725	0.223473	0.35289	0.756938
246256_at	At4g36770	glucosyltransferase-like protein	0.484646	0.130523	0.208449	0.22446	0.555417	3.21573
266159_at	At2g28030	putative chloroplast nucleoid DNA binding protein	1.36392	2.08903	2.31082	0.228546	0.535146	0.397583
254173_at	At4g24580	putative protein Kaposi's sarcoma-associated herpesvirus glycoprotein M.., PATX:G2246532	0.949323	0.130337	0.150923	0.232671	0.186044	4.39655
258115_at	At3g14670	hypothetical protein predicted by gescan+	1.82147	0.0882017	0.0712019	0.234822	0.114762	1.83114
254751_at	At4g13150	hypothetical protein	0.765932	0.243541	0.114582	0.239297	1.14787	5.16119
265714_at	At2g03520	putative integral membrane protein	0.0977562	0.166831	0.319049	0.239762	5.83327	5.69986
262320_at	At1g27550	hypothetical protein predicted by genscan	0.653189	0.182352	0.177451	0.241114	2.61553	7.15135
252259_at	At3g49460	putative protein acidic ribosomal protein P1a - Zea mays, EMBL:U62752	0.153061	0.109207	0.0936451	0.246864	3.05319	2.9532
262734_at	At1g28640	lipase, putative similar to lipase GB:AAA93262 GI:1145627 [Arabidopsis thaliana]	1.58945	0.274177	0.210421	0.247025	0.42421	5.17099
265080_at	At1g55570	overlap with bases 100,099-109,160 of IGF clone F20N2, gb|AC002328. This region is annotated in the F20N2 entry, gb|AC002328 similar to pollen specific protein GB:X61146 GI:19901 from [Nicotiana tabacum]; supported by cDNA: gi_13605852_gb_AF367325.1_AF36	0.105659	0.109565	0.209284	0.249038	10.1123	1.46394
265829_at	At2g14490	unknown protein	0.409654	3.47883	4.46286	0.25066	4.39501	0.393426
254473_s_at	At4g20530	putative protein kinase like proteins, Arabidopsis	1.0368	0.352151	0.433844	0.255018	0.709261	1.05017
249431_at	At5g39910	polygalacturonase-like protein polygalacturonase precursor - Lycopersicon esculentum, PIR:S57806	1.10715	2.0989	8.71852	0.256101	1.59309	0.2593
258620_at	At3g02940	putative MYB family transcription factor contains Pfam profile: PF00249 Myb-like DNA-binding domain; supported by cDNA: gi_15375289_gb_AF249310.2_AF249310	0.401935	0.180132	0.37955	0.271685	0.424372	4.7372
247462_at	At5g62080	A9 protein precursor - like A9 protein precursor, Brassica napus, PIR:S22467; supported by full-length cDNA: Ceres: 27795.	1.09711	0.127267	0.161509	0.274669	0.581065	6.30211
254739_at	At4g13880	putative disease resistance protein Hcr2-0B, Lycopersicon esculentum, AF053995	7.13058	5.03862	3.75918	0.27937	0.334969	0.132227
265015_at	At1g24640	putative Ta11-1 reverse transcriptase similar to GB:S65812	0.637548	0.240169	0.277716	0.282096	1.89175	2.30323
253800_at	At4g28160	putative protein probable cell wall protein (clone pAt2191) -Arabidopsis thaliana, PIR2:S43789	1.91847	4.05777	10.0294	0.297631	0.714076	0.849707
252629_at	At3g44970	cytochrome P450 - like protein cytochrome P450 d13695c, Arabidopsis thaliana, PIR:C71417	0.167066	0.156833	0.453359	0.298334	1.08212	0.919036
261096_at	At1g62940	4-coumarate:coenzyme A ligase, putative similar to GB:AAD40664 from [Solanum tuberosum] (J. Biol. Chem. 266 (13), 8551-8559 (1991))	1.24069	0.478707	0.21395	0.301712	1.78011	1.82977
263245_at	At2g31470	hypothetical protein predicted by genscan	0.331135	0.272307	0.182462	0.306014	1.61319	1.12128
252052_at	At3g52600	beta-fructofuranosidase	0.716312	0.166749	0.121927	0.307092	1.15553	1.12704
262736_at	At1g28570	lipase, putative contains Pfam profile: PF00657 Lipase/Acylhydrolase with GDSL-like motif	0.565437	0.443031	0.4503	0.312738	0.554091	0.753083
265791_at	At2g01280	putative transcription factor	0.351734	0.0869357	0.103024	0.318919	0.866052	1.1102
253833_at	At4g27790	putative calcium binding protein taipoxin-associated calcium binding protein-49 precursor - rat, PIR2:I56519	1.12335	0.249354	0.269152	0.321043	1.30561	4.56465
257919_at	At3g23250	myb-related transcription factor, putative similar to myb-related transcription factor GB:CAA66952 from [Lycopersicon esculentum]	1.06345	3.64951	3.80649	0.324014	2.2965	0.076181
247181_at	At5g65370	putative protein similar to unknown protein (emb|CAB89402.1)	0.687238	0.445489	0.395938	0.326784	0.725248	1.37236
248617_at	At5g49590	putative protein similar to unknown protein (pir||T02348)	0.611119	0.0971559	0.0990048	0.329022	2.42064	9.49817
255127_at	At4g08300	nodulin-like protein nodulin gene MtN21 - Medicago truncatula, PID:e1172471	0.751299	0.487388	0.434705	0.330177	0.482828	0.309709
262590_at	At1g15100	putative RING-H2 zinc finger protein ESTs gb|N37587, gb|T04684, gb|AA394318, gb|Z35014 and gb|AA713343 come from this gene;supported by full-length cDNA: Ceres:5398.	0.980624	0.41535	0.342415	0.330332	0.351616	0.793114
258031_s_at	At3g27490	hypothetical protein similar to hypothetical protein GB:CAB75482 from [Arabidopsis thaliana]	0.84528	0.144235	0.163303	0.333402	0.693035	4.42493
257441_at	At2g04020	putative GDSL-motif lipase/hydrolase similar to APG proteins; pFAM domain PF00657	0.53667	0.278009	0.208997	0.334887	1.69039	4.21692
265328_at	At2g18200	unknown protein	0.768526	0.0998786	0.304641	0.33674	0.927144	1.67231
256580_s_at	At3g28810	hypothetical protein	2.66459	0.319039	0.374969	0.339619	0.454401	7.38313
251168_at	At3g63370	putative protein several hypothetical proteins - Arabidopsis thaliana	0.327183	0.303907	0.407036	0.357104	0.646375	1.25792
263916_at	At2g36440	hypothetical protein predicted by genscan	0.191228	0.246725	0.140522	0.357386	1.08856	3.17832
255246_at	At4g05640	putative protein hypothetical protein F14O4.3 - Arabidopsis thaliana,PID:g4733987	23.2916	0.212166	0.169223	0.358173	0.768787	3.54327
254339_at	At4g22100	glucosidase like protein furostanol glycoside 26-O-beta-glucosidase F26G,Costus speciosus, PATCHX:S78099	1.09058	0.214035	0.0854271	0.361176	0.598711	2.17199
263269_at	At2g11540	En/Spm-like transposon protein related to En/Spm transposon family of maize	0.534659	0.0769366	0.133158	0.363268	1.02235	8.90151
252720_at	At3g43970	putative protein predicted protein, Arabidopsis thaliana	0.503256	0.114161	0.160196	0.364991	1.24951	5.66545
267443_at	At2g19000	hypothetical protein predicted by genefinder;supported by full-length cDNA: Ceres:248560.	0.390844	0.39567	0.459535	0.366588	1.67928	0.975343
255858_at	At1g67030	zinc finger protein (ZFP6) identical to zinc finger protein GI:790683 from [Arabidopsis thaliana]; supported by cDNA: gi_15215716_gb_AY050387.1_	0.609539	0.12396	0.391331	0.36939	0.339937	0.370957
263849_at	At2g04490	putative retroelement pol polyprotein	0.649085	0.108782	0.176864	0.369898	1.03406	4.12969
259951_at	At1g71490	unknown protein	0.68277	0.269755	0.438805	0.372494	0.358386	1.55226
263416_at	At2g17170	hypothetical protein contains protein kinase domain	0.530491	0.110827	0.280795	0.375228	1.2861	4.86422
262788_at	At1g10690	unknown protein ESTs gb|T75618 and gb|AA404816 come from this gene	1.75537	2.58501	6.77708	0.37531	0.286035	0.785638
267243_at	At2g02660	hypothetical protein predicted by genscan	4.75978	0.382303	0.479179	0.375633	0.138218	4.73103
252495_at	At3g46770	putative protein hypothetical proteins - Arabidopsis thaliana	0.283207	0.266078	0.228041	0.382382	3.66859	1.74807
254696_at	At4g17930	hypothetical protein	0.418952	0.141334	0.182704	0.384453	2.07329	5.37717
265574_at	At2g14330	putative replication protein A1	1.22771	0.170037	0.184766	0.386207	0.367456	1.65449
252302_at	At3g49190	putative protein hypothetical protein Rv0221, Mycobacterium tuberculosis, PIR:C70961	0.997029	0.422452	0.380665	0.386762	0.285131	0.77724
255391_at	At4g03670	hypothetical protein similar to T6P5.7, GenBank accession number AC005970	0.0738102	0.139977	0.246759	0.386886	6.49911	4.94768
257288_at	At3g29670	anthocyanin 5-aromatic acyltransferase, putative similar to anthocyanin 5-aromatic acyltransferase GB:BAA74428 [Gentiana triflora]	0.392947	0.26748	0.410775	0.389048	0.677473	0.741285
267589_at	At2g42050	hypothetical protein	0.536231	0.359713	0.2928	0.38911	1.97131	3.53425
255048_at	At4g09600	gibberellin-regulated protein GASA3 precursor ; supported by cDNA: gi_15450402_gb_AY052302.1_	2.0207	0.276336	0.116659	0.391659	0.646573	9.29639
255125_at	At4g08250	putative protein SCARECROW - Arabidopsis thaliana, PID:g1497987	0.249946	0.10352	0.216376	0.393217	1.75683	2.3687
256641_at	At3g32270	hypothetical protein similar to putative replication protein A1 GB:AAC95163 GI:4006821 from [Arabidopsis thaliana]	0.575677	0.237325	0.304975	0.39397	1.05329	1.65277
252762_at	At3g42780	putative protein hypothetical protein MZB10.16 - Arabidopsis thaliana, EMBL:AC009326	3.49566	0.428397	0.12915	0.399317	0.87961	3.5498
259004_at	At3g01840	putative protein kinase C-terminal region similar to protein kinases: GB:S71277 [Arabidopsis thaliana], GB:CAB43834 [Arabidopsis thaliana]; Pfam HMM hit: eukaryotic protein kinase domain	0.287651	0.377366	0.390287	0.400884	1.19137	1.77091
264587_at	At1g05200	putative ligand-gated ion channel protein Similar to Arabidopsis putative ion-channel PID:g2262157 (gb|AC002329); supported by cDNA: gi_5713180_gb_AF167355.1_AF167355	1.52753	0.102983	0.342201	0.401498	0.836262	2.00096
248407_at	At5g51500	pectinesterase	1.0678	0.0926874	0.104768	0.409819	0.932595	8.58488
251382_at	At3g60730	pectinesterase - like protein pectinesterase, sweet orange, PIR:T10494	0.409155	2.76275	7.81154	0.417642	1.73829	0.0832984
264477_at	At1g77240	amp-binding protein, putative similar to amp-binding protein GI:1903033 from [Brassica napus]	0.275905	0.0827788	0.128454	0.421799	0.892594	6.72835
266488_at	At2g47670	putative pectinesterase ; supported by full-length cDNA: Ceres: 25729.	2.7363	3.47894	5.13909	0.422795	0.185686	0.385022
254598_at	At4g18990	xyloglucan endo-transglycosylase - like protein xyloglucan endo-transglycosylase related protein XTR-4, arabidopsis thaliana, PIR2:S71223	0.958847	2.66138	8.26967	0.423404	0.759616	0.442968
246911_at	At5g25810	transcription factor TINY	0.482083	0.288843	0.23108	0.426122	0.433592	0.309957
249768_at	At5g24100	receptor-like protein kinase	1.70156	2.18334	2.11125	0.426715	0.8165	0.499008
259368_at	At1g69100	aspartic protease, putative similar to aspartic protease precursor GI:951448 from [Lycopersicon esculentum]	3.13218	0.476232	0.158478	0.430447	0.704426	2.49589
258344_at	At3g22650	hypothetical protein similar to hypothetical protein GB:AAF26066 from [Arabidopsis thaliana]	0.308846	0.161431	0.0643296	0.431953	3.1213	2.04335
263841_at	At2g36870	putative xyloglucan endo-transglycosylase ; supported by full-length cDNA: Ceres: 7831.	0.466341	0.452784	0.269321	0.433472	0.75554	0.616274
267275_at	At2g30240	putative Na H antiporter	2.2751	0.257994	0.149377	0.43413	0.840221	2.63511
267352_at	At2g40050	hypothetical protein predicted by genscan	0.48238	0.272243	0.168598	0.434743	2.74529	2.2193
255069_s_at	At4g08990	Met2-type cytosine DNA-methyltransferase-like protein DNA (cytosine-5-)-methyltransferase - Arabidopsis thaliana,PIR2:S59604	0.945223	0.25167	0.27236	0.437109	1.07442	4.20108
261983_at	At1g33770	protein kinase, putative similar to cdc2-related protein kinase GB:AAA58424 GI:180492 from [Homo sapiens]	0.262454	0.0588733	0.0925142	0.43883	2.49863	5.40967
261842_at	At1g16160	hypothetical protein contains similarity to wall-associated kinase 4 GI:3355308 from [Arabidopsis thaliana]	0.287873	0.195249	0.334154	0.442189	1.50662	3.19949
253879_s_at	At4g27570	UDP rhamnose--anthocyanidin-3-glucoside rhamnosyltransferase - like protein UDP rhamnose--anthocyanidin-3-glucoside rhamnosyltransferase, Petunia x hybrida, PIR2:S36655	0.310392	0.233039	0.306868	0.442254	1.01895	0.811631
256719_at	At2g34130	En/Spm-like transposon protein related to En/Spm transposon family of maize	0.355515	0.148871	0.0841132	0.443471	1.76225	3.68869
260484_at	At1g68360	putative zinc finger protein similar to zinc finger protein 6 GB:S55886	1.33697	2.0717	4.25705	0.447729	1.56722	0.740643
252020_at	At3g53060	SKP1/ASK1 (At6), putative similar to Skp1 GI:4959710 from [Medicago sativa]	2.78241	0.278068	0.0761912	0.448121	0.216039	0.772865
250176_at	At5g14400	putative protein cytochrome P450 CYP90, Arabidopsis thaliana, PIR:S55379	0.229599	0.270452	0.0824856	0.448372	1.2651	0.684458
260581_at	At2g47190	MYB transcription factor (Atmyb2)	0.663124	0.181302	0.163613	0.456483	0.970466	4.6636
251147_at	At3g63480	kinesin heavy chain - like protein kinesin heavy chain, Syncephalastrum racemosum, SWISSPROT:KINH_SYNRA;supported by full-length cDNA: Ceres:150703.	1.28888	2.36203	2.82445	0.456889	1.29923	0.562601
252232_at	At3g49760	bZIP transcription factor - like protein bZIP DNA-binding protein, Lycopersicon esculentum, EMBL:AF176641;supported by full-length cDNA: Ceres:14432.	0.254698	0.123336	0.205113	0.463872	1.43598	5.5254
255223_at	At4g05370	putative protein predicted proteins, Arabidopsis thaliana	0.420312	0.23467	0.445013	0.463913	0.802496	3.47789
252448_at	At3g47050	beta-D-glucan exohydrolase - like protein beta-D-glucan exohydrolase, Nicotiana tabacum, TREMBL:AB017502_1	0.410334	0.331804	0.312521	0.466469	2.29184	4.30841
249645_at	At5g36910	thionin Thi2.2 ;supported by full-length cDNA: Ceres:1523.	3.71563	2.23776	6.40923	0.466883	0.481468	0.985656
255316_at	At4g04170	putative protein	0.662109	0.29792	0.388253	0.467709	1.20269	1.42528
262520_at	At1g17150	putative polygalacturonase After first 29 amino acids, 43% identical to polygalacturonase [Medicago sativa] (gi|3413322)	0.681115	0.25769	0.334509	0.470616	0.683948	2.11518
267049_at	At2g34210	putative transcription elongation factor	3.63456	6.49321	5.29007	0.472722	1.71701	0.535477
255063_at	At4g08970	putative transposon protein similar to maize transposon MuDR-like proteins	1.45221	2.2991	3.05297	0.472827	0.621591	0.63965
249593_at	At5g37900	putative protein SIAH1 protein, Brassica napus, EMBL:BNA245479	0.528213	0.258373	0.173931	0.473269	2.00534	3.79677
251231_at	At3g62760	Glutathione transferase III-like protein Glutathione transferase III(b) - Zea mays, EMBL:AJ010296	0.660399	0.121108	0.137536	0.478478	1.91598	6.27379
252791_at	At3g42220	transposase - like protein putative transposase protein Shooter, Zea mays, EMBL:AF136220	0.241289	0.337374	0.377	0.479157	2.7636	1.00715
245580_at	At4g14820	hypothetical protein	0.691603	0.215283	0.207895	0.482982	1.41238	1.02112
245959_at	At5g19640	peptide transport protein-like peptide transport protein - Hordeum vulgare, EMBL:AF023472	0.186499	0.0508938	0.122804	0.486317	0.944997	3.3502
253014_at	At4g37940	MADS-box protein AGL17 -like protein MADS-box protein AGL17 - Arabidopsis thaliana, PID:g862648	0.347999	2.25923	2.53904	0.487352	4.81841	0.265107
247381_at	At5g63390	auxin-independent growth promoter-like protein	0.543911	0.438027	0.331153	0.495701	1.61801	1.99976
246788_at	At5g27580	putative protein hypothetical proteins - Arabidopsis thaliana, weak similarity to MADS-box proteins	0.426186	0.144624	0.129215	0.495779	1.47612	9.73182
255347_at	At4g03810	putative retrotransposon protein	0.30271	0.0538768	0.481549	0.496067	1.18874	13.7172
257685_at	At3g12770	unknown protein	0.0984195	0.414859	0.374567	0.49642	8.94016	1.36654
257436_s_at	At2g24650	hypothetical protein predicted by genefinder	0.467096	0.143576	0.317997	0.497244	0.969959	5.46719
265124_at	At1g55430	hypothetical protein similar to putative CHP-rich zinc finger protein GB:CAB80684 GI:7268575 from [Arabidopsis thaliana]	0.319854	0.265398	0.141783	0.49942	0.949711	1.66159
250708_at	At5g06070	Expressed protein ; supported by full-length cDNA: Ceres: 97505.	0.688635	0.280677	0.201498	2.00765	1.9589	5.28471
264318_at	At1g04220	putative beta-ketoacyl-CoA synthase Strong similarity to beta-keto-Coa synthase gb|U37088 from Simmondsia chinensis	1.4456	2.3598	3.80656	2.01968	2.0387	1.64305
261772_at	At1g76240	hypothetical protein predicted by genemark.hmm	2.02255	3.13789	2.88825	2.02208	1.64347	0.682031
252403_at	At3g48080	hypothetical protein	1.39053	0.089064	0.337184	2.02924	1.3851	11.0004
252914_at	At4g39130	putative protein dehydrin, Glycine max, AF004807;supported by full-length cDNA: Ceres:30671.	3.1609	2.03322	8.16713	2.03997	0.871642	1.61615
251839_at	At3g54950	putative protein patatin, Solanum tuberosum, PIR2:A29810	1.2507	0.477175	0.491335	2.06843	1.72255	1.43562
247880_at	At5g57780	putative protein similar to unknown protein (emb CAB79759.1)	1.46018	2.32599	2.16978	2.08011	2.03234	0.754326
253975_at	At4g26600	putative protein proliferating-cell nucleolar antigen P120 -Homo sapiens,PIR2:A48168	0.364796	5.60987	6.97968	2.0921	8.90407	0.281538
260757_at	At1g48940	phytocyanin, putative similar to phytocyanin homolog GI:8515096 from [Pinus taeda]	3.9984	0.424598	0.0767547	2.11063	0.836376	5.73849
262374_s_at	At1g72930	flax rust resistance protein, putative similar to flax rust resistance protein GI:4588066 from [Linum usitatissimum]; supported by full-length cDNA: Ceres: 2795.	1.20958	4.61225	2.83165	2.17749	2.23323	0.230684
265564_s_at	At2g05460	hypothetical protein predicted by genscan	0.86438	5.00812	5.19828	2.23187	2.14389	0.165571
256633_at	At3g28340	unknown protein	1.24675	2.07692	2.52704	2.23592	2.59005	1.23553
253259_at	At4g34410	putative protein ethylene-responsive element binding protein homolog, Stylosanthes hamata, U91857	1.51713	3.16065	2.49093	2.27271	2.24434	1.10156
266503_at	At2g47780	unknown protein	1.52119	6.4405	3.90536	2.31493	1.79507	1.91531
261641_at	At1g27670	hypothetical protein similar to hypothetical protein GB:AAF24962 GI:6693036 from [Arabidopsis thaliana]	1.39773	2.43712	2.27701	2.31503	1.87604	1.27249
255703_at	At4g00040	putative chalcone synthase similar to plant chalcone and stilbene synthases;supported by full-length cDNA: Ceres:21877.	1.05109	0.292724	0.285396	2.31592	0.865394	1.38707
258487_at	At3g02550	unknown protein ;supported by full-length cDNA: Ceres:20907.	1.4518	3.80194	7.14358	2.33031	1.85276	0.931333
246149_at	At5g19890	peroxidase ATP N ;supported by full-length cDNA: Ceres:40493.	2.31364	2.90666	3.04673	2.33426	1.40069	1.12925
259163_at	At3g01490	putative protein kinase similar to ATMRK1, an Arabidopsis protein kinase related to mammal mixed-lineage kinases and Raf protein kinases GB:BAA22079 [Arabidopsis thaliana]; supported by cDNA: gi_16323086_gb_AY057647.1_	0.961275	2.27881	2.24569	2.3433	2.99249	1.09336
248400_at	At5g52020	putative protein contains similarity to AP2 domain transcription factor;supported by full-length cDNA: Ceres:251466.	2.4741	5.23428	3.73175	2.40238	1.47432	0.881424
258321_at	At3g22840	early light-induced protein identical to early light-induced protein GB:AAB88391 from [Arabidopsis thaliana];supported by full-length cDNA: Ceres:14490.	0.113262	0.168382	0.0548831	2.43149	3.99393	1.56983
265379_at	At2g18340	similar to late embryogenesis abundant proteins	5.78116	6.20114	2.14537	2.44087	1.31795	0.935449
247126_at	At5g66080	protein phosphatase 2C-like protein	1.67163	2.18403	2.47338	2.44267	1.64058	1.24098
251159_at	At3g63230	hypothetical protein	1.29955	2.62619	2.81841	2.44937	0.255543	0.881425
247919_at	At5g57650	putative protein similar to unknown protein (sp|Q38884|IF32_ARATH)	1.56388	5.69331	4.422	2.45139	3.88704	0.902484
261325_at	At1g44780	hypothetical protein predicted by genemark.hmm	1.93398	4.60811	2.73467	2.47364	0.3985	0.598638
256610_at	At3g30845	hypothetical protein predicted by genemark.hmm	1.2047	4.45348	2.21708	2.47633	0.229256	0.482439
259790_s_at	At1g29430	auxin-induced protein, putative similar to SP:P33083 from [Glycine max];supported by full-length cDNA: Ceres:4119.	2.57756	2.71521	4.6435	2.48422	1.54367	1.14498
257858_at	At3g12920	hypothetical protein predicted by genefinder;supported by full-length cDNA: Ceres:924.	1.69947	2.4785	2.04706	2.51688	1.92145	1.68535
262087_at	At1g56030	hypothetical protein predicted by genemark.hmm	0.355982	0.305156	0.123916	2.52462	1.6026	4.91855
266661_at	At2g25820	TINY-like AP2 domain transcription factor ; supported by cDNA: gi_13878156_gb_AF370341.1_AF370341	2.276	0.210319	0.173141	2.56362	1.41305	11.1101
258905_at	At3g06390	unknown protein similar to hypothetical protein GB:CAB10339 [Arabidopsis thaliana]	0.377225	2.29528	10.3235	2.56759	5.10365	1.2893
256859_at	At3g22940	hypothetical protein	0.99986	0.457151	0.41717	2.59885	0.93086	2.2761
259778_at	At1g29610	hypothetical protein predicted by genemark.hmm	0.880379	0.344494	0.191428	2.59958	2.58641	7.11121
252963_at	At4g38820	putative protein	1.57909	2.48225	4.04236	2.62939	1.78804	1.21292
257632_at	At3g26190	cytochrome P450, putative similar to cytochrome P450 GB:O65784 [Arabidopsis thaliana]	1.06887	0.282958	0.044647	2.63623	5.34602	3.67218
265755_at	At2g10630	En/Spm transposon hypothetical protein 1 related to the Tam1 transposon protein (TNP2) of Antirrhinum majus	0.573458	0.320945	0.0691717	2.64185	3.05239	10.1623
257824_at	At3g25290	unknown protein ; supported by cDNA: gi_16323199_gb_AY057704.1_	1.96309	2.10047	2.4063	2.72988	1.62484	1.89415
260856_at	At1g21910	TINY-like protein similar to TINY GB:CAA64359 GI:1246403 from [Arabidopsis thaliana];supported by full-length cDNA: Ceres:19721.	1.16845	2.26191	2.79953	2.75785	2.8769	2.67992
257525_at	At3g04900	hypothetical protein predicted by genscan	4.49118	4.25263	4.05619	2.76306	1.78109	0.198945
248390_at	At5g52000	importin alpha subunit	0.969612	0.408974	0.130398	2.76634	0.95492	1.8291
255075_at	At4g09110	putative protein RING-H2 zinc finger protein ATL6 - Arabidopsis thaliana,PID:g4928403	2.42554	4.08046	8.54774	2.80147	1.44122	0.380744
267357_at	At2g40000	putative nematode-resistance protein ;supported by full-length cDNA: Ceres:35056.	1.54591	2.70802	2.43139	2.83881	2.33443	1.22636
266719_at	At2g46830	MYB-related transcription factor (CCA1)	4.09136	4.61044	2.46436	2.84356	0.7055	0.75118
252284_at	At3g49020	putative protein various predicted proteins, Arabidopsis thaliana	1.90685	4.46081	5.13626	2.86373	2.07232	0.590472
246616_at	At5g36260	aspartyl protease-like	2.00611	19.9658	2.26381	2.88648	1.42856	0.528715
250948_at	At5g03490	putative protein	2.44843	3.58053	10.9117	2.92409	1.59499	0.567584
251681_at	At3g57100	putative protein hypothetical protein F10M10.90 - Arabidopsis thaliana, PIR:T04778	3.02206	3.6215	3.3387	2.93475	0.198613	1.17337
255606_at	At4g01110	hypothetical protein similar to T3F17.5, GenBank accession number AC005397	0.760679	0.37322	0.17926	2.98687	3.20621	5.74416
246102_at	At5g32590	putative protein various predicted proteins, Arabidopsis thaliana	1.41394	2.88831	2.40603	3.00816	0.651501	0.433608
246227_at	At4g36510	hypothetical protein	3.12039	3.14305	4.64841	3.02506	0.533539	0.29982
249755_at	At5g24580	unknown protein ;supported by full-length cDNA: Ceres:6393.	1.6152	3.59229	3.78238	3.03843	2.64067	1.78438
265292_s_at	At2g14010	hypothetical protein predicted by genscan and genefinder	4.28681	4.17828	2.76062	3.04657	0.958908	1.12352
261236_at	At1g32880	importin alpha, putative similar to importin alpha GI:3342556 from [Arabidopsis thaliana]	8.64246	11.4769	3.17908	3.10398	0.317765	0.323691
253244_at	At4g34580	putative protein SEC14 protein, Saccharomyces cerevisiae, PIR2:A30106	0.661561	0.294824	0.232547	3.1154	3.41407	5.53304
255124_at	At4g08560	putative self-incompatability RNA-binding protein	2.08402	0.400727	0.369704	3.1292	0.338536	9.2559
250802_at	At5g04970	pectinesterase	0.22845	3.1754	7.36021	3.14956	5.3749	1.44516
250640_at	At5g07150	putative protein protein kinase Xa21 - Oryza sativa, PIR:A57676	3.85427	6.30404	8.84809	3.17394	0.980319	0.382536
261191_at	At1g32900	starch synthase, putative similar to starch synthase GI:21613 from [Solanum tuberosum];supported by full-length cDNA: Ceres:7714.	2.57781	4.61954	2.4291	3.22447	1.76183	0.875377
252131_at	At3g50930	BCS1 protein-like protein Homo sapiens h-bcs1 (BCS1) mRNA, nuclear gene encoding mitochondrial protein which is involved in the expression of functional mitochondrial ubiquinol-cytochrome c reductase complex probably via the control of expression of Ries	1.86152	8.11549	2.80033	3.23564	2.26634	0.339243
246174_s_at	At5g28380	putative protein hypothetical protein T27I15_50 - Arabidopsis thaliana, PIR:T50517	4.85759	4.23564	3.99693	3.23757	0.477498	0.52178
266564_at	At2g24000	putative serine carboxypeptidase II	3.32048	3.49779	6.61146	3.26469	0.80234	0.997927
247911_at	At5g57450	putative protein contains similarity to DNA repair protein; supported by cDNA: gi_15425728_dbj_AB062455.1_AB062455	2.96171	3.02404	4.42161	3.3889	0.247294	0.325536
245173_at	At2g47520	putative AP2 domain transcription factor	0.999603	2.89321	3.58626	3.49571	2.51983	1.5983
266147_at	At2g12230	putative C-1-tetrahydrofolate synthase	5.67748	5.78479	10.4033	3.70012	0.891559	0.872454
252204_at	At3g50340	putative protein predicted protein, Arabidopsis thaliana	1.58049	2.62857	2.21301	3.71445	2.54099	1.67791
267273_at	At2g02520	putative non-LTR retroelement reverse transcriptase	3.68686	3.71212	2.57221	3.71943	0.729893	0.731121
248667_at	At5g48710	putative protein contains similarity to small ubiquitin-related protein	0.504995	4.81953	7.13469	3.76479	4.47747	0.087971
264866_at	At1g24140	putative metalloproteinase similar to GB:AAB61099	2.29107	2.13007	2.89708	3.86168	0.557935	2.18571
259787_at	At1g29460	auxin-induced protein, putative similar to SP:P33083 from [Glycine max];supported by full-length cDNA: Ceres:147801.	2.30065	3.93621	3.4798	3.92175	2.72864	1.10356
261188_at	At1g33000	hypothetical protein contains similarity to putative non-LTR retroelement reverse transcriptase	3.5846	6.27598	6.90322	4.04419	0.290067	0.802408
253541_at	At4g31630	putative protein various predicted proteins, Arabidopsis thaliana	7.11209	7.00332	6.31712	4.12887	1.43703	0.472982
261367_at	At1g53080	protein kinase, putative similar to many predicted protein kinases	1.36606	15.8828	3.34784	4.15139	2.51489	1.74955
247352_at	At5g63650	serine/threonine-protein kinase ;supported by full-length cDNA: Ceres:39888.	1.15467	3.89699	2.89218	4.27993	3.13986	2.8808
246024_at	At5g21130	putative protein predicted protein - Arabidopsis thaliana, EMBL:AC005623	4.60159	0.48988	0.0820834	4.36142	0.2874	3.57298
264242_at	At1g54640	hypothetical protein predicted by genemark.hmm	5.21101	4.99534	7.47726	4.37261	0.513712	0.12064
262472_at	At1g50160	hypothetical protein similar to putative non-LTR retrolelement reverse transcriptase GB:AAD25836 GI:4587608 from [Arabidopsis thaliana]	0.236962	2.35887	2.8324	4.37527	9.3108	1.33279
260050_at	At1g29960	hypothetical protein predicted by genemark.hmm	2.00859	8.42996	5.54914	4.92663	1.42552	0.419769
254130_at	At4g24540	MADS-box protein AGL24 ; supported by cDNA: gi_3719214_gb_AF005158.1_AF005158	10.4579	6.80123	4.30117	4.99931	0.457807	1.02647
262198_at	At1g53830	pectin methylesterase (PMEU1), putative similar to pectin methylesterase (PMEU1) GI:1222551 from [Lycopersicon esculentum]; supported by cDNA: gi_13605622_gb_AF361637.1_AF361637	4.61552	4.78085	4.05268	5.0594	0.553618	1.27791
257402_at	At1g23570	hypothetical protein similar to putative OBP32pep protein GB:AAC98012 GI:4056439 from (Arabidopsis thaliana)	4.94782	0.411377	0.0666794	5.43977	0.395904	6.65447
248801_at	At5g47370	homeobox-leucine zipper protein-like ; supported by cDNA: gi_15450446_gb_AY052324.1_	1.92553	2.78286	3.05158	5.45044	4.22996	2.67002
260152_at	At1g52830	putative IAA6 protein similar to IAA6 protein GB:S5849 from [Arabidopsis thaliana];supported by full-length cDNA: Ceres:147711.	2.21591	3.08331	5.35632	5.6509	5.48018	1.20543
254685_at	At4g13790	SAUR-AC - like protein (small auxin up RNA) SAUR-AC1, Arabidopsis thaliana, S70188;supported by full-length cDNA: Ceres:8965.	2.65289	6.77594	6.20787	5.77719	4.73111	1.85435
257766_at	At3g23030	auxin-inducible gene (IAA2) identical to auxin-inducible gene (IAA2) GB:AF027157 [Arabidopsis thaliana] (Plant Physiol. 115, 1730 (1997))	1.29876	2.46578	2.82466	5.81966	5.04292	1.82983
267451_at	At2g33710	putative AP2 domain transcription factor	1.03393	0.316608	0.0781	5.84705	3.40901	3.16481
258399_at	At3g15540	early auxin-induced protein, IAA19 identical to IAA19 GB:AAB84356 from [Arabidopsis thaliana]; supported by full-length cDNA: Ceres: 94231.	2.19288	3.20425	3.5963	5.8582	3.65081	1.63118
253763_at	At4g28850	xyloglucan endotransglycosylase - like protein xyloglucan endotransglycosylase 1,Fagus sylvatica, PID:e1354157	0.330157	0.225495	0.108572	5.89637	1.99914	18.5036
267083_at	At2g41100	calmodulin-like protein identical to GB:D45848; supported by cDNA: gi_15983405_gb_AF424577.1_AF424577	1.53406	5.39983	5.38319	5.95255	5.2631	0.871818
246796_at	At5g26770	putative protein myosin heavy chain, chicken, PIR:S24348;supported by full-length cDNA: Ceres:147806.	1.29401	4.7396	7.16772	6.15116	1.50425	0.552991
253103_at	At4g36110	putative auxin-induced protein high similarity to auxin-induced protein 15A, soybean, PIR2:JQ1096; supported by cDNA: gi_13194817_gb_AF349524.1_AF349524	1.95815	3.41971	5.02499	6.266	5.54074	2.99327
264388_at	At1g11970	hypothetical protein contains similarity to Ubiquitin-like protein NEDD8 gb|D10918 from Mus musculus	0.690864	2.02826	3.21741	6.30947	1.51412	0.791856
254046_at	At4g26020	hypothetical protein	4.28903	4.3394	5.8455	6.40446	0.987921	0.174171
249895_at	At5g22500	male sterility 2-like protein (emb|CAA68191.1) ; supported by cDNA: gi_14334737_gb_AY035042.1_	1.88609	2.78611	4.50005	6.53756	2.50435	1.9725
257185_at	At3g13100	ABC transporter, putative similar to AtMRP4 (transport of glutathione-conjugates into the vacuole) GB:CAA05625 [Arabidopsis thaliana]; contains Pfam profile: PF00005 ABC transporter	1.31866	6.11012	7.45714	6.60925	4.23822	0.941643
250277_at	At5g12940	putative protein DRT100 protein precursor, Arabidopsis thaliana, PIR:A46260;supported by full-length cDNA: Ceres:41409.	1.34404	2.0413	2.70589	6.68891	4.03099	4.33406
263909_at	At2g36490	hypothetical protein predicted by genscan	3.52508	12.103	8.85277	6.70746	0.212041	0.581234
255352_at	At4g03860	putative transposon protein similar to athila retroelement	18.1829	12.2229	7.24826	7.09457	1.25643	0.0856414
251436_at	At3g59900	putative protein hypothetical protein At2g44080 - Arabidopsis thaliana, EMBL:AC004005	1.55469	3.93296	4.0046	7.36472	5.58624	2.19407
266353_at	At2g01520	unknown protein ;supported by full-length cDNA: Ceres:17603.	0.620879	10.7512	10.3853	7.411	2.75577	0.798506
263395_at	At2g20510	putative mitochondrial inner membrane translocating protein	2.57495	6.02903	4.04633	7.67252	2.367	0.275864
251017_at	At5g02760	protein phosphatase - like protein protein phosphatase 2C homolog, Mesembryanthemum crystallinum, EMBL:AF097667	1.1559	2.00035	2.04203	7.76769	6.89237	3.38899
256356_s_at	At1g66500	hypothetical protein	5.46594	6.61786	4.70143	7.90943	1.71868	0.843818
260019_at	At1g41825	polyprotein, putative simlar to GI:4680179 from [Oryza sativa subsp. indica]	5.41752	14.1234	10.5593	7.99078	2.26034	0.855609
257403_at	At1g62520	hypothetical protein similar to hypothetical protein GB:CAA22161 GI:3892711 from [Arabidopsis thaliana]	11.1849	18.6324	6.48704	8.43941	0.914195	0.0590764
253608_at	At4g30290	xyloglucan endo-1,4-beta-D-glucanase-like protein xyloglucan endo-1,4-beta-D-glucanase (EC 3.2.1.-) XTR-3 - Arabidopsis thaliana,PIR2:S71222; supported by cDNA: gi_15215689_gb_AY050373.1_	3.00389	7.70516	5.85791	8.45916	5.44957	2.41607
261984_at	At1g33760	TINY-like protein similar to TINY GB: CAA64359 GI:1246403 from [Arabidopsis thaliana]	3.07222	16.4905	4.80015	8.86444	2.18083	0.589149
262045_at	At1g80240	hypothetical protein predicted by genemark.hmm	2.67043	3.00684	2.58845	8.96894	5.23194	4.60385
245397_at	At4g14560	auxin-responsive protein IAA1 ;supported by full-length cDNA: Ceres:33860.	0.857289	2.5208	2.83359	9.04414	9.73508	2.82088
265514_s_at	At2g06130	Mutator-like transposase similar to MURA transposase of maize Mutator transposon	12.787	11.8079	3.33276	9.41368	0.618087	0.505735
258667_at	At3g08750	hypothetical protein	1.1557	3.13694	2.51069	9.95147	2.03961	1.85975
252970_at	At4g38850	small auxin up RNA (SAUR-AC1) ;supported by full-length cDNA: Ceres:14973.	2.13764	3.46993	4.18066	10.7323	6.45325	2.41026
265806_at	At2g18010	putative auxin-regulated protein	3.50385	10.4846	5.88808	11.1587	4.7109	1.76309
253915_at	At4g27280	putative protein centrin, Marsilea vestita;supported by full-length cDNA: Ceres:13072.	2.29976	4.16424	3.59398	11.8892	6.86205	2.38385
256442_at	At3g10930	hypothetical protein predicted by genefinder;supported by full-length cDNA: Ceres:12509.	5.21891	13.2853	16.819	16.8927	2.8839	0.606586
267337_at	At2g39980	putative anthocyanin 5-aromatic acyltransferase ; supported by cDNA: gi_13937225_gb_AF372968.1_AF372968	1.43331	3.26429	4.0258	35.8627	24.8341	12.5372
245076_at	At2g23170	unknown protein	1.69238	2.55168	2.94139	81.0443	51.112	34.2185
